# Supplementary material for: Evidence that the cold- and menthol-sensing functions of the human TRPM8 channel evolved separately
Source: Sci Adv. 2024 Jun 21;10(25):eadm9228. doi: 10.1126/sciadv.adm9228 (PMC11192081; doi:10.1126/sciadv.adm9228)
Supplement: Supplementary file 2 — Data S1 to S4 [file sciadv.adm9228_data_s1_to_s4.zip]

Archive with 4 entries (4 files):
- adm9228_data_s1.txt
- adm9228_data_s2.txt
- adm9228_data_s3.txt
- adm9228_data_s4.xlsx
