# Supplementary material for: Evidence that the cold- and menthol-sensing functions of the human TRPM8 channel evolved separately
Source: Sci Adv. 2024 Jun 21;10(25):eadm9228. doi: 10.1126/sciadv.adm9228 (PMC11192081; doi:10.1126/sciadv.adm9228)
Supplement: Supplementary file 2 — Data S1 to S4 [file sciadv.adm9228_data_s1_to_s4.zip › adm9228_data_s1.txt]

>Homo_sapiens
----------------------------------------MSFRAARLSMRNRRND----TLDSTRTLYSSASRSTDLSYSESDLVNFIQANFKKRECVFFTKDSKATENVCKCGYAQSQHMEGTQINQS-EKWNYKKHTKEFPTDAFGDIQFETLGKKGKYIRLSCDTDAEILYELLTQHWHLKTPNLVISVTGGAKNFALKPRMRKIFSRLIYIAQSKGAWILTGGTHYGLMKYIGEVVRDNTISRSSEENIVAIGIAAWGMVSNRDTLIRNCDAEGYFLAQYLMDDFTRDPLYILDNNHTHLLLVDNGCHGHPTVEAKLRNQLEKYISERTIQDSNYGGKIPIVCFAQGGGKETLKAINTSIKNKIPCVVVEGSGQIADVIASLVEVED-ALTSSAVKEKLVRFLPRTVSRLPEEETESWIKWLKEILECSHLLTVIKMEEAGDEIVSNAISYALYKAFSTSEQDKDNWNGQLKLLLEWNQLDLANDEIFTNDRRWESADLQEVMFTALIKDRPKFVRLFLENGLNLRKFLTHDVLTELFSNHFSTLVYRNLQIAKNSYNDALLTFVWKLVANFRRGFRKEDRNGRDEMDIELHDVSPITRHPLQALFIWAILQNKKELSKVIWEQTRGCTLAALGASKLLKTLAKVKNDINAAGESEELANEYETRAVELFTECYSSDEDLAEQLLVYSCEAWGGSNCLELAVEATDQHFIAQPGVQNFLSKQWYGEISRDTKNWKIILCLFIIPLVGCGFVSFRKKPVDKHKKLLWYYVAFFTSPFVVFSWNVVFYIAFLLLFAYVLLMDFHSVPHPPELVLYSLVFVLFCDEVRQWYVNGVNYFTDLWNVMDTLGLFYFIAGIVFRLHSSNKSSLYSGRVIFCLDYIIFTLRLIHIFTVSRNLGPKIIMLQRMLIDVFFFLFLFAVWMVAFGVARQGILRQNEQRWRWIFRSVIYEPYLAMFGQVPSDVDGTTYDFAHCTFTGNESKPLCVELDEHNLPRFPEWITIPLVCIYMLSTNILLVNLLVAMFGYTVGTVQENNDQVWKFQRYFLVQEYCSRLNIPFPFIVFAYFYMVVKKCFKCCCKEKNMESSVCCFKNEDNETLAWEGVMKENYLVKINTKANDT-SEEMRHRFRQLDTKLNDLKGLLKE------------I------------ANKIK------------------------------------------
>Pan_troglodytes
----------------------------------------MSFRAARLSMRNRRND----TLDSTRTLYSSASRSTDLSYSESDLVNFIQANFKKRECVFFTKDSKATENVCKCGYAQSQHMEGTQINQS-EKWNYKKHTKEFPTDAFGDIQFETLGKKGKYIRLSCDTDAEILYELLTQHWHLKTPNLVISVTGGAKNFALKPRMRKIFSRLIYIAQSKGAWILTGGTHYGLMKYIGEVVRDNTISRSSEENIVAIGIAAWGMVSNRDTLIRNCDAEGYFLAQYLMDDFTRDPLYILDNNHTHLLLVDNGCHGHPTVEAKLRNQLEKYISERTIQDSNYGGKIPIVCFAQGGGKETLKAINTSIKNKIPCVVVEGSGQIADVIASLVEVED-ALTSSAVKEKLVRFLPRTVSRLPEEETESWIKWLKEILECSHLLTVIKMEEAGDEIVSNAISYALYKAFSTNEQDKDNWNGQLKLLLEWNQLDLANDEIFTNDRRWESADLQEVMFTALIKDRPKFVRLFLENGLNLRKFLTHDVLTELFSNHFSTLVYRNLQIAKNSYNDALLTFVWKLVANFRRGFRKEDRNGRDEMDIELHDVSPITRHPLQALFIWAILQNKKELSKVIWEQTRGCTLAALGASKLLKTLAKVKNDINAAGESEELANEYETRAVELFTECYSSDEDLAEQLLVYSCEAWGGSNCLELAVEATDQHFIAQPGVQNFLSKQWYGEISRDTKNWKIILCLFIIPLVGCGFVSFRKKPVDKHKKLLWYYVAFFTSPFVVFSWNVVFYIAFLLLFAYVLLMDFHSVPHPPELVLYSLVFVLFCDEVRQWYVNGVNYFTDLWNVMDTLGLFYFIAGIVFRLHSSNKSSLYSGRVIFCLDYIIFTLRLIHIFTVSRNLGPKIIMLQRMLIDVFFFLFLFAVWMVAFGVARQGILRQNEQRWRWIFRSVIYEPYLAMFGQVPSDVDGTTYDFAHCTFTGNESKPLCVELDEHNLPRFPEWITIPLVCIYMLSTNILLVNLLVAMFGYTVGTVQENNDQVWKFQRYFLVQEYCSRLNIPFPFIVFAYFYMVVKKCFKCCCKEKNMESSVCCFKNEDNETLAWEGVMKENYLVKINTKANDT-SEEMRHRFRQLDTKII-LRNADEP------------F------------CYRLLNERFSDPWVHGG------------------------------
>Gorilla_gorilla_gorilla
----------------------------------------MSFRAARLSMRNRRND----TLDSTRTLYSSASRSTDLSYSESDLVNFIQANFKKRECVFFTKDSKATENVCKCGYAQSQHMEGTQINQS-EKWNYKKHTKEFPTDAFGDIQFETLGKKGKYIRLSCDTDAEILYELLTQHWHLKTPNLVISVTGGAKNFALKPRMRKIFSRLIYIAQSKGAWILTGGTHYGLMKYIGEVVRDNTISRSSEENIVAIGIAAWGMVSNRDTLIRNCDAEGYFLAQYLMDDFTRDPLYILDNNHTHLLLVDNGCHGHPTVEAKLRNQLEKYISERTIQDSNYGGKIPIVCFAQGGGKETLKAINTSIKNKIPCVVVEGSGQIADVIASLVEVED-ALTSSAVKEKLVRFLPRTVSRLPEEETESWIKWLKEILECSHLLTVIKMEEAGDEIVSNAISYALYKAFSTNEQDKDNWNGQLKLLLEWNQLDLANDEIFTNDRRWESADLQEVMFTALIKDRPKFVRLFLENGLNLRKFLTHDVLTELFSNHFSTLVYRNLQIAKNSYNDALLTFVWKLVANFRRGFRKEDRNGRDEMDIELHDVSPITRHPLQALFIWAILQNKKELSKVIWEQTRGCTLAALGASKLLKTLAKVKNDINAAGESEELANEYETRAVELFTECYSSDEDLAEQLLVYSCEAWGGSNCLELAVEATDQHFIAQPGVQNFLSKQWYGEISRDTKNWKIILCLFIIPLVGCGFVSFRKKPVDKHKKLLWYYVAFFTSPFVVFSWNVVFYIAFLLLFAYVLLMDFHSVPHTPELVLYSLVFVLFCDEVRQWYVNGVNYFTDLWNVMDTLGLFYFIAGIVFRLHSSNKSSLYSGRVIFCLDYIIFTLRLIHIFTVSRNLGPKIIMLQRMLIDVFFFLFLFAVWMVAFGVARQGILRQNEQRWRWIFRSVIYEPYLAMFGQVPSDVDGTTYDFAHCTFTGNESKPLCVELDEHNLPRFPEWITIPLVCIYMLSTNILLVNLLVAMFGYTVGTVQENNDQVWKFQRYFLVQEYCSRLNIPFPFIVFAYFYMVVKKCFKCCCKEKNMESSVCCFKNEDNETLAWEGVMKENYLVKINTKANDT-SEEMRHRFRQLDTKLNDLKGLLKE------------I------------ANKIK------------------------------------------
>Pongo_abelii
----------------------------------------MSFRGARLSMRNRRND----TLDSTRTLYSSASRSTDLSYSESDLANFIQANFKKRECVFFTKDSKATENVCKCGYAQSQHMEGTQINQS-EKWNYKKHTKEFPTDAFGDIQFETLGKKGKYIRLSCDTDAEILYELLTQHWHLKTPNLVISVTGGAKNFALKPRMRKIFSRLIYIAQSKGAWILTGGTHYGLMKYIGEVVRDNTISRSSEENIVAIGIAAWGMVSNRDTLIRNCDAEGYFLAQYLMDDFTRDPLYILDNNHTHLLLVDNGCHGHPTVEAKLRNQLEKYISERTIQDSNYGGKIPIVCFAQGGGKETLKAINTSIKNKIPCVVVEGSGQIADVIASLVEVED-ALTSSAVKEKLVCFLPRTVSRLPEEETESWIKWLKEILECSHLLTVIKMEEAGDEIVSNAISYALYKAFSTNEQDKDNWNGQLKLLLEWNQLDLANDEIFTNDRRWESADLQEVMFTALIKDRPKFVRLFLENGLNLRKFLTHDVLTELFSNHFSTLVYRNLQIAKNSYNDALLTFVWKLVANFRRGFRKEDRNGRDEMDIELHDVSPITRHPLQALFIWAILQNKKELSKVIWEQTRGCTLAALGASKLLKTLAKVKNDINAAGESEELANEYETRAVELFTECYSSDEDLAEQLLIYSCEAWGGSNCLELAVEATDQHFIAQPGVQNFLSKQWYGEISRDTKNWKIILCLFIIPLVGCGFVSFRKKPVDKHKKLLWYYVAFFTSPFVVFSWNVVFYIAFLLLFAYVLLMDFHSVPHPPELVLYSLVFVLFCDEVRQWYVNGVNYFTDLWNVMDTLGLFYFIAGIVFRLHSSNKSSLYSGRVIFCLDYIIFTLRLIHIFTVSRNLGPKIIMLQRMLIDVFFFLFLFAVWMVAFGVARQGILRQNEQRWRWIFRSVIYEPYLAMFGQVPSDVDGTTYDFAHCTFTGNESKPLCVELDEHNLPRFPEWITIPLVCIYMLSTNILLVNLLVAMFGYTVGTVQENNDQVWKFQRYFLVQEYCSRLNIPFPFIVFAYFYMMVKKCFKCCCKEKNMESSVCCFKNEDNETLAWEGVMKENYLVKINTKAHDT-SEEMRHRFRQLDTKLNDLKGLLKE------------I------------ANKIK------------------------------------------
>Macaca_mulatta
----------------------------------------MSFGGAKLSMRNRRNG----TLDSTRTLYSSASRSTDLSYSESDLANFIQANFKKRECVFFTKDSKATENVCKCGYAQSQHMEGTQINQS-EKWNYKKHTKEFPTDAFGDIQFETLGKKGKYIRLSCDTDAEILYELLTQHWHLKTPNLVISVTGGAKNFALKPRMRKIFSRLIYIAQSKGAWILTGGTHYGLMKYIGEVVRDNTISRSSEENIVAIGVAAWGMVSNRDTLIRNCDAEGYFSAQYLMDDFTRDPLYILDNNHTHLLLVDNGCHGHPTVEAKLRNQLEKYISERTIQDSNYGGKIPIVCFAQGGGKETLKAINTSIKSKIPCVVVEGSGQIADVIASLVEVED-ALTSSAVKEKLVRFLPRTVSRLPEEETESWIKWLKEILESSHLLTVIKMEEAGDEIVSNAISYALYKAFSTNEQDKDNWNGQLKLLLEWNQLDLANDEIFTNDRRWESADLQEVMFTALIKDRPKFVRLFLENGLNLRKFLTHDVLTELFSNHFSTLVYRNLQIAKNSYNDALLTFVWKLVANFRRGFRKEDRNGRDEMDIELHDVSPITRHPLQALFIWAILQNKKELSKVIWEQTRGCTLAALGASKLLKTLSKVKNDINAAGESEELANEYETRAVELFTECYSSDEDLAEQLLVYSCEAWGGSNCLELAVEATDQHFIAQPGVQNFLSKQWYGEISRDTKNWKIILCLFIIPLVGCGFVSFRKKPVDKHKKLLWYYVAFFTSPFVVFSWNVVFYIAFLLLFAYVLLMDFHSVPHPPELVLYALVFVLFCDEVRQWYINGVNYFTDLWNVMDTLGLFYFIAGIVFRLHSSNKSSLYSGRVIFCLDYIIFTLRLIHIFTVSRNLGPKIIMLQRMLIDVFFFLFLFAVWMVAFGVARQGILRQNEQRWRWIFRSVIYEPYLAMFGQVPSDVDGTTYDFAHCTFTGNESKPLCVELDEHNLPRFPEWITIPLVCIYMLSTNILLVNLLVAMFGYTVGTVQENNDQVWKFQRYFLVQEYCSRLNIPFPFVVFAYFYMVVKKCFKCCCKEKNMESSVCCFKNEDNETLAWEGVMKENYLVKINTKANDT-SEEMRHRFRQLDTKLNDLKGLLKE------------I------------ANKIK------------------------------------------
>Callithrix_jacchus
----------------------------------------MSFGGTRLSMRSRRNG----TLDSTRTLYSSASRSIDLSYSESDLVNFIQANFKKRECVFFTKDSKATENVCKCGYPQSQHMEGTQINQN-EKWNYKKHTKEFPTDAFGDIQFETLGKKGKYIRLSCDTDAEILYELLTQHWHLKTPNLVISVTGGAKNFSLKPRMRKIFSRLIYIAQSKGAWILTGGTHYGLMKYIGEVVRDNTISRSSEENIVAIGIAAWGMVSNRDTLIRNCDAEGYFSAQYPMDDFTRDPLYILDNNHTHLLLVDNGCHGHPTVEAKLRNQLEKYISERTIQDSNYGGKIPIVCFAQGGGRETLKAINTSIKSKIPCVVVEGSGQIADVIASLVEVED-AVTSSAIKEKLVRFLPRTVSRLPEEETESWIKWLKEILESSHLLTVIKMEEAGDEIVSNAISYALYKAFSTNEQDKDNWNGQLKLLLEWNQLDLANDEIFTNDRRWESADLQEVMFTALIKDRPKFVRLFLENGLNLRKFLTHDVLTELFSNHFSTLVYRNLQIAKNSYNDALLTFVWKLVANFRRGFRKEDRNGRDEMDIEFHDVSPITRHPLQALFIWAILQNKKELSKVIWEQTRGCTLAALGASKLLKTLAKVKNDINAAGESEELANEYETRAVELFTECYSSDEDLAEQLLVYSCEAWGGSNCLELAVEATDQHFIAQPGVQNFLSKQWYGEISRDTKNWKIILCLFIIPLVGCGFVSFRKKPVDKHKKLLWYYVAFFTSPFVVFSWNVVFYIAFLLLFAYVLLMDFHSVPHPPELVLYALVFVLLCDEVRQWYINGVNYFTDLWNVMDTLGLFYFIAGIVFRLHSSNKSSLYSGRVIFCLDYIIFTLRLIHIFTVSRNLGPKIIMLQRMLIDVFFFLFLFAVWMVAFGVARQGILRQNEQRWRWIFRSVIYEPYLAMFGQVPSDVDGTTYDFAHCTFTGNESKPLCVELDEHNLPRFPEWITIPLVCIYMLSTNILLVNLLVAMFGYTVGTVQENNDQVWKFQRYFLVQEYCSRLNIPFPFVVFAYFYMVVKKCFKCCCKEKNVESSVCCFKNEDNETLAWEGVMKENYLVKINTKANDT-SEEMRHRFRQLDTKLNDLKSLLKE------------I------------ANKIK------------------------------------------
>Microcebus_murinus
----------------------------------------MSFEAARLSMRNRRNG----TLDSTRTLYSSVSRSTDLSYSESDLVNFIQANFKKRECVFFTKDSKATENVCKCGYAQSRHVEGTQVNQN-EKWHYRKHTKEFPTDAFGDIQFETLGKKGKYIRLSCDTDAEPLYELLTQHWHLRTPNLVISVTGGAKNFALKPRMRKIFSRLIYIAQAKGAWIITGGTHYGLMKYIGEVVRDNTISRNSEENIVAIGIAAWGMVSNRDTLIRNCDAEGCFLAQYLMDDFTRDPLYVLDNNHTHLLLVDNGCHGHPTVEAKLRSQLEKYISERTIQDSNYGGKIPIVCFAQGGGKETLKAINTSIKSKIPCVVVEGSGQIADVIASLVEVED-ALTSSIIKEKLLRFLPRTVSRLPEDETENWIKWLKEILESSHLLTVIKMEEAGDEIVSNAISYALYKAFSTNEQDKDNWNGQLKLLLEWNQLDLANDEIFTNDRRWESADLQEVMFTALIKDRPKFVRLFLENGLNLRKFLTHDVLTELFSSHFSTLVYRNLQIAKNSYNDALLTFVWKLVTSFRRGFRKEDRNSRDDMDVELHDVSPITRHPLQALFIWAILQNKRELSKVIWEQTRGCTLAALGASKLLKTLAKVKNDINAAGESEELANEYETRAVELFTECYSSDEDLAEQLLVYSCEAWGGSNCLELAVEATDQHFIAQPGVQNFLSKQWYGEISRDTKNWKIILCLFIIPLVGCGFVSFRKKPLDKHKKLLWYYVAFFTSPFVVFSWNVVFYIAFLLLFAYVLLMDFHSVPQPPELVLYALVFVLFCDEVRQWYMNGVNYFTDLWNVMDTLGLFYFIAGIVFRLHSSNKSSLYSGRVIFCLDYIIFTLRLIHIFTVSRNLGPKIIMLQRMLIDVFFFLFLFAVWMVAFGVARQGILRQNEHRWRWIFRSVIYEPYLAMFGQVPSDVDGTTYDFSHCTFTGNESKPLCVELDEHNLPRFPEWITIPLVCIYMLSTNILLVNLLVAMFGYTVGTVQENNDQVWKFQRYFLVQEYCSRLNIPFPFVVFAYFYMVVKKCFKCCCKEKNAESSVCCFKNEDNETLAWEGVMKENYLVKINRKANDT-SEEMRHRFRQLDSKINDLKGLLKE------------I------------ANKIK------------------------------------------
>Otolemur_garnettii
----------------------------------------MSFEAARLSMRKRRNG----TLDSTRTLYSSMSRSIDLSYSESDFVNFIQANFKKRECVFFTKDAKATESVCKCGYAQSHHIEGTQINQN-EKWNYKKHTKEFPTDAFGDIQFESLGKKGKYIRLSSDTDAEPLYELLTQHWHLRTPNLVISVTGGAKNFALKPRMRKIISRLIYIAQTKGAWILTGGTHYGLMKYIGEVVRDNTISRNSEENIVAIGIAAWGMVSNRDTLIRNCDAEGCFLAQYIMDDFTRDPLYILDNNHTHLLLVDNGCHGHAAVEAKLRSQLEKYISELTIPDSNYGGKIPIVCFAQGGGKETLKAINTSIKSKIPCVVVEGSGQIADVIASLVEVED-ALTLSIIKEKLVRFLPRTVSRLPEEETENWIRWLKEILESSHLLTVIKMEEAGDEIVSNAISYALYKAFSTNEQDKDNWNGQLKLLLEWNQLDLANDEIFTNDRRWESADLQEVMFTALIKDRPKFVRLFLENGLNLRKFLTHDVLTELFSSHFSTLVYRNLQIAKNSYNDALLTFVWKLVANFRRGFRKEDRNSRDDLDVEFHDVSPITRHPLQALFIWAILQNKKELSKVIWEQTRGCTLAALGASKLLKTLAKVKNDINAAGESEELANEYETRAVELFTECYSSDEDLAEQLLVYSCEAWGGSNCLELAVEATDRHFIAQPGVQNFLSKQWYGEISRDTKNWKIILCLFIIPLVGCGFVSFRKKPLEKHKKLLWYYVAFFTSPFVVFSWNVVFYIAFLLLFAYVLLMDFHTVPQPPELVLYALVFVLFCDEVRQWYVNGVNYFTDLWNVMDTLGLFYFIAGIAFRLHNSNKSSLYSGRVIFCLDYIIFTLRLIHIFTVSRNLGPKIIMLQRMMIDVFFFLFLFAVWMVAFGVARQGILRQNEHRWRWIFRSVIYEPYLAMFGQVPSDVDGTTYDFSHCTFTGNESKPLCVELDEHNLPRFPEWITIPLVCIYMLSTNILLVNLLVAMFGYTVGTVQENNDQVWKFQRYFLVQEYCSRLNIPFPFVVFAYFYMVVKKCVGCCYRKRGAESSLCCFRNEDNETLAWEGVMKENYLVKINTKANDT-SEEMRHRFRQLDTKLNDLKGLLKE------------I------------ANKIK------------------------------------------
>Mus_musculus
----------------------------------------MSFEGARLSMRSRRNG----TMGSTRTLYSSVSRSTDVSYSDSDLVNFIQANFKKRECVFFTRDSKAMENICKCGYAQSQHIEGTQINQN-EKWNYKKHTKEFPTDAFGDIQFETLGKKGKYLRLSCDTDSETLYELLTQHWHLKTPNLVISVTGGAKNFALKPRMRKIFSRLIYIAQSKGAWILTGGTHYGLMKYIGEVVRDNTISRNSEENIVAIGIAAWGMVSNRDTLIRSCDDEGHFSAQYIMDDFTRDPLYILDNNHTHLLLVDNGCHGHPTVEAKLRNQLEKYISERTSQDSNYGGKIPIVCFAQGGGRETLKAINTSVKSKIPCVVVEGSGQIADVIASLVEVED-VLTSSMVKEKLVRFLPRTVSRLPEEEIESWIKWLKEILESSHLLTVIKMEEAGDEIVSNAISYALYKAFSTNEQDKDNWNGQLKLLLEWNQLDLASDEIFTNDRRWESADLQEVMFTALIKDRPKFVRLFLENGLNLQKFLTNEVLTELFSTHFSTLVYRNLQIAKNSYNDALLTFVWKLVANFRRSFWKEDRSSREDLDVELHDASLTTRHPLQALFIWAILQNKKELSKVIWEQTKGCTLAALGASKLLKTLAKVKNDINAAGESEELANEYETRAVELFTECYSNDEDLAEQLLVYSCEAWGGSNCLELAVEATDQHFIAQPGVQNFLSKQWYGEISRDTKNWKIILCLFIIPLVGCGLVSFRKKPIDKHKKLLWYYVAFFTSPFVVFSWNVVFYIAFLLLFAYVLLMDFHSVPHTPELILYALVFVLFCDEVRQWYMNGVNYFTDLWNVMDTLGLFYFIAGIVFRLHSSNKSSLYSGRVIFCLDYIIFTLRLIHIFTVSRNLGPKIIMLQRMLIDVFFFLFLFAVWMVAFGVARQGILRQNEQRWRWIFRSVIYEPYLAMFGQVPSDVDSTTYDFSHCTFSGNESKPLCVELDEHNLPRFPEWITIPLVCIYMLSTNILLVNLLVAMFGYTVGIVQENNDQVWKFQRYFLVQEYCNRLNIPFPFVVFAYFYMVVKKCFKCCCKEKNMESNACCFRNEDNETLAWEGVMKENYLVKINTKANDN-SEEMRHRFRQLDSKLNDLKSLLKE------------I------------ANNIK------------------------------------------
>Rattus_norvegicus
----------------------------------------MSFEGARLSMRSRRNG----TLGSTRTLYSSVSRSTDVSYSESDLVNFIQANFKKRECVFFTRDSKAMESICKCGYAQSQHIEGTQINQN-EKWNYKKHTKEFPTDAFGDIQFETLGKKGKYLRLSCDTDSETLYELLTQHWHLKTPNLVISVTGGAKNFALKPRMRKIFSRLIYIAQSKGAWILTGGTHYGLMKYIGEVVRDNTISRNSEENIVAIGIAAWGMVSNRDTLIRNCDDEGHFSAQYIMDDFMRDPLYILDNNHTHLLLVDNGCHGHPTVEAKLRNQLEKYISERTSQDSNYGGKIPIVCFAQGGGRETLKAINTSVKSKIPCVVVEGSGQIADVIASLVEVED-VLTSSMVKEKLVRFLPRTVSRLPEEEIESWIKWLKEILESPHLLTVIKMEEAGDEVVSSAISYALYKAFSTNEQDKDNWNGQLKLLLEWNQLDLASDEIFTNDRRWESADLQEVMFTALIKDRPKFVRLFLENGLNLQKFLTNEVLTELFSTHFSTLVYRNLQIAKNSYNDALLTFVWKLVANFRRSFWKEDRSSREDLDVELHDASLTTRHPLQALFIWAILQNKKELSKVIWEQTKGCTLAALGASKLLKTLAKVKNDINAAGESEELANEYETRAVELFTECYSSDEDLAEQLLVYSCEAWGGSNCLELAVEATDQHFIAQPGVQNFLSKQWYGEISRDTKNWKIILCLFIIPLVGCGLVSFRKKPIDKHKKLLWYYVAFFTSPFVVFSWNVVFYIAFLLLFAYVLLMDFHSVPHTPELILYALVFVLFCDEVRQWYMNGVNYFTDLWNVMDTLGLFYFIAGIVFRLHSSNKSSLYSGRVIFCLDYIIFTLRLIHIFTVSRNLGPKIIMLQRMLIDVFFFLFLFAVWMVAFGVARQGILRQNEQRWRWIFRSVIYEPYLAMFGQVPSDVDSTTYDFSHCTFSGNESKPLCVELDEYNLPRFPEWITIPLVCIYMLSTNILLVNLLVAMFGYTVGIVQENNDQVWKFQRYFLVQEYCNRLNIPFPFVVFAYFYMVVKKCFKCCCKEKNTESSACCFRNEDNETLAWEGVMKENYLVKINTKANDN-AEEMRHRFRQLDTKLNDLKGLLKE------------I------------ANKIK------------------------------------------
>Dipodomys_ordii
----------------------------------------MSFEGARLSMRSRRNG----ALGSTRTLYSSVSRSTDVSYNESDLVNFIQANFKKRECVFFTKDSKATENVCKCGYTQSQHVEGTQINDN-DKWNYKKHTKEFPTDAFGDIQFETLGKKGKYIRLSCDTDAETLYELLTQHWHLKTPNLVISVTGGAKNFALKPRMRKIFSRLIYIAQSKGAWILTGGTHYGLMKYIGEVVRDNTISRNSEENITAIGIAAWGMVSNRDTLIRNCDDEGYFSAQYIMDDFKRDPLYILDNNHTHLLLVDNGCHGHPTIEAKLRNQLEKYISERTSQDSNYGGKIPIVCFAQGGGRETLKAINTSIKSKIPCVVVEGSGQIADVIASLVDVED-ALTSSMVKEKLVRFLPRTVSRLPEEEIENWIKWLKEILENSHLLTVIKMEEAGDEIVSNAISYALYKAFSTNEQDKDNWNGQLKLLLEWNQLELASDEIFTNDRRWESADLQEVMFTALIKDRPKFVRLFLENGLNLQKFLTNEVLTELFSSHFSSLVYQNLQIAKNSYNDALLTFVWKLVANFRRSFWKEDRNSRDEVDVELHDVSFTTRHPLQALFIWAILQNKKELSKVIWEQTRGCTLAALGASKLLKTLAKVKNDINAAGESEELANEYETRA--------------------------------------------------NFLSKQWYGEISRDTKNWKIILCLFIIPLVGCGLVSFRKKPIDKHKKLLWYYVAFFTSPFVVFSWNVVFYIAFLLLFAYVLLMDFHSVPHTPELILYALVFVLFCDEVRQWYMNGVNYFTDLWNVMDTLGLFYFIAGIVFRLHSSNKNSLYSGRVIFCLDYIIFTLRLIHIFTVSRNLGPKIIMLQRMLIDVFFFLFLFAVWMVAFGVARQGILRQNEQRWRWIFRSVIYEPYLAMFGQVPSDVDGTTYDFSHCTFSGNESKPLCVELDEHNLPRFPEWITIPLVCIYMLSTNILLVNLLVAMFGYTVGIVQENNDQVWKFQRYFLVQEYCSRLNIPFPFVVFAYFYMVVKKCFKCCCKERNMESSACCFRNEDNETLAWEGVMKENYLVKINTKGSDN-AEEMRHRFRQLDTKLNDLKGLLKE------------I------------VNKIK------------------------------------------
>Cavia_porcellus
----------------------------------------MSFEGARLSMRSRRNG----TLGSTRTLYSSVSRSTDVSYSDSDLVNFIQANFKKRECVFFTKDSKATENLCKCGYARSQHIEGTQVNDS-DKWNYKKHTKELPTDAFGDIQFETLGKKGKYIRLSCDTDAEILYELLTQHWHLKTPNLVISVTGGAKNFALKPRMRKIFSRLIYIAQSKGAWILTGGTHYGLMKYIGEVVRDNTISRNSEENIVAIGIAAWGMVSNRDTLVRTCEAEEHFSAQYIMDDFTRDPLYILDNNHTHLLLVDNGCHGHPTIEAKLRNQLEKYISERTSPDSNYGGKIPIVCFAQGGGRETLKAINTAVKSKIPCVVVEGSGQIADVIASLVELED-ALTSSMVKEKLVRFLPRTVSRLPEEETESWIKWLKEILECSHLLTVIKMEEAGDEIVSNAISYALYKAFSTNEQDKDNWNGQLKLLLEWNQLDLASDEIFTNDRRWESSDLQEVMFTALIKDRPKFVRLFLENGLNLQKFLTDDVLSELFSNHFSTLVYRNLQIAKNSYNDALLTFVWKLVANFRRSFWKEERSSRDDLDVEIHDPSSITRHPLQALFIWAILQNKRELSKVIWEQTRGCTLAALGASKLLKTLAKVKNDINAAGESDELANEYETRAVELFTECYSSDEDLAEQLLVYSCEAWGGSNCLELAVEATDQHFIAQPGVQNFLSKQWYGEISRDTKNWKIILCLFIIPLVGCGFVSFRKKPVDKHKKLLWNYVAFFTSPFVVFSWNVVFYIAFLLLFAYVLLMDFHSVPHTPELVLYALVFVLFCDEVRQWYMNGVNYFTDLWNVMDTLGLFYFIAGIVFRLHSANKSSLYCGRVIFCLDYIIFTLRLIHIFTVSRNLGPKIIMLQRMLIDVFFFLFLFAVWMVAFGVARQGILRQNEQRWRWIFRSVIYEPYLAMFGQVPSDVDGTTYDFARCTFTGNESKPLCVELDEHNLPRFPEWVTIPLVCIYMLSTNILLVNLLVAMFGYTVGTVQENNDQVWKFQRYFLVQEYCSRLNIPFPFVVFAYFYMVVKKFFKCCCKEKKTESSACCFKNEDNETLAWEGVMKENYLVKINTKASDN-SEEMRHRFRQLDTKLNDLKCLLKE------------I------------AAKIK------------------------------------------
>Oryctolagus_cuniculus
----------------------------------------MPLERARFSVRSRRHG----ALGSTRTLCSSVSRSTDVSYGDSDLVNFIQANFKKRECVFFTKDSKATDSVCKCGYAQSQHVEGTQINQD-DKWSYKKHTKEFPTDAFGDIQFETLGKKGKYIRLSCDTDAETLYELLTQHWHLKTPNLVISVTGGAKNFALKPRMRKIFSRLIYIAQSKGAWILTGGTHYGLMKYIGEVVRDNTISRNSEENIVAIGIAAWGMVSNRDTLIRNCDAEGYFSAQYIMDDFKRDPLYILDNNHTHLLLVDNGCHGHPTVEAKLRNQLEKYISERTIQDSNYGGKIPIVCFAQGGGRETLKAINTSIKSKIPCVVVEGSGQIADVIASLVEVED-ALASSTVKEKLVRFLPRTVSRLPEEETDSWIRWLKEILESSHLLTVIKMEEAGDEIVSNAISYALYKAFSTNEQDKDNWNGQLKLLLEWNQLDLANDEIFTNDRRWESADLQEVMFTALIKDRPKFVRLFLENGLNLQKFLTNDVLTELFSNHFSTLVYRNLQIAKNSYNDALLTFVWKLVASFRRGFWKEERSSRDDLDVELRDVAFITRHPLQALFIWAILQNKKELSKVIWEQTRGCTLAALGASKLLKTLAKVKNDINAAGESEELANEYETRAAELFTECYSSDEDLAEQLLVYSCEAWGGSNCLELAVEATDQHFIAQPGVQNFLSKQWYGEISRDTKNWKIILCLFIIPLVGCGFVSFRKKPVDKHRRLLWHYVAFFTSPFVVFSWNVVFYIAFLLLFAYVLLMDFHSVPHTPELILYALVFVLFCDEVRQWYMNGVNYFTDLWNVMDTLGLFYFIAGIVFRLHPSNKSSLYSGRVIFCLDYIIFTLRLIHIFTVSRNLGPKIIMLQRMLIDVFFFLFLFAVWMVAFGVARQGILRQNEHRWRWIFRSVIYEPYLAMFGQVPSDVDGTTYDFAHCTFSGNESKPLCVELDEHNAPRFPEWITIPLVCIYMLSTNILLVNLLVAMFGYTVGTVQENNDQVWKFQRYFLVQEYCSRLNIPYPFVVFAYFYKVVKKCFKCCCKEKSKESSACCFRNEDNETLAWEGVMKENYLVKINTKAHDTSSEEMRHRFRQLDTKVTSGSSMRKDFASDSAQEFPHGILFLPRSVPVLGTERDIKEEQLPSRASAGGRLLLASPTPALGSEAHIPLLYSCSCPANRT
>Ochotona_princeps
----------------------------------------MPFEGARLSMRSRRNG----GLGSTRTLYSSVSRSTDVSYSESELVDFIQANFKKRECVFFTKDSKATDSVCKCGYAQSQHIEGTQINHN-EKWNYKKHTKEFPTDAFGDIQFETLGKKGKYIRLSCDTDAETLYELLTQHWHLKTPNLVISVTGGAKNFALKPRMRKIFSRLIYIAQSKGAWILTGGTHYGLMKYIGEVVRDNTISRNSEENIVAIGIAAWGMVSNRDTLIRNCDAEGYFSAQYIMDDFKRDPLYILDNNHTHLLLVDNGCHGHPTVEAKLRNQLEKYISERTSQDSNYGGKIPIVCFAQGGGRETLKAINTSIKSKIPCVVVEGSGQIADVIASLVDLED-TLTSSMVKEKLVRFLPRTVSRLPEDETESWIRW--------------------------------------------------------------------------SADLQEVMFTALIKDRPKFVRLFLENGLNLQKFLTNDVLTELFSSHFSTLVYRNLQIAKNSYNDALLTFVWKLVANFRRGFWKEDRSSRDDLDVELHDVSFITRHPLQALFIWAILQNKKELSKVIWEQTRGCTLAALGASKLLKTLAKVKNDINAAGESEELANEYETRAVELFTECYSSDEDLAEQLLVYSCEAWGGSNCLELAVEATDQHFIAQPGVQNFLSKQWYGEISRDTKNWKIILCLFVIPLVGCGFVSFRKKPVDKHKRLLWHYVAFFTSPFVVFSWNVVFYIAFLLLFAYVLLMDFHSVPHTPELILYALVFVLFCDEVRQWYMNGVNYFTDLWNVMDTLGLFYFIAGIVFRLHPSNKSSLYSGRVIFCLDYIIFTLRLIHIFTVSRNLGPKIIMLQRMLIDVFFFLFLFAVWMVAFGVARQGILRQNEQRWRWIFRSVIYEPYLAMFGQVPSDVDGTTYDFAHCTFTGNESKPLCVELDEHNLPRFPEWITIPLVCIYMLSTNILLVNLLVAMFGYTVGTVQENNDQVWKFQRYFLVQEYCNRLNIPFPFVVFAYFYMVVKKCFSCCCKEENMESSTCCFRNEDNETLAWEGVMKENYLVKINTKANDT-SEEMRHRFRQLDTKLNDLKGLLKE------------I------------ANKIK------------------------------------------
>Vicugna_pacos
----------------------------------------MSLQGTRLSMRSRRNC----TLGSTRTLYSSASRSTDVSYSESDLVNFIQANFKKRECVFFTKDSKATENVCKCGYAQSQHIEGTQINQS-EKWNYKKHTKEFPTDAFGDIQFETLGKKGKYIRLSCDTDAETLYELLTQHWHLKTPNLVISVTGGAKNFALKPRMRKIFSRLIYIAQSKGAWILTGGTHYGLMKYIGEVVRDNTISRSSEENVVAIGIVAWGMVSNRDALIRNCDVEGYFSAQYIMDDFKRDPLYILDNNHTHLLLVDSGCHGHPTVEAKLRNQLEKYISERTIQDSNYGGKIPIVCFAQGGGKETLKAINTSIKSKIPCVVVEGSGQIADVIASLVEMED-ALTSSIIKEKLVRFLPRTVSRLPEEETESWIRWLKEILESSHLLTVIKMEEAGDEIVSNAISYALYKAFSTNDQDKDNWNGQLKLLLEWNQLDLANDEIFTNDRRWESADLQEVMFTALIKDRPKFVRLFLENGLNLRKFLTSDVLTELFSNHFSSLVYQNLQIAKNSYNDALLTFVWKLVANFRRGFRKEDRNSKDEMDVELHDVSPITRHPLQALFIWAILQNKKELSKVIWEQTKGCTLAALGASKLLKTLAKVKNDINAAGESEELANEYETRAVELFTECYSSDEDLAEQLLVYSCEAWGGSNCLELAVEATDQHFIAQPGVQNFLSKQWYGEISRDTKNWKIILCLFIIPLAGCGFISFRKKPLDKHRKLLWSYVAFFTSPFVVFSWNVVFYIAFLLLFAYVLLMDFHSVPHPPELVLYALVFVLFCDEVRQWYVNGVSYFTDLWNVMDTLGLFYFIAGIVFRLHSSHKTSLYSGRVIFCLDYIIFTLRLVHIFTVSRNLGPKIIMLQRMLIDVFFFLFLFAVWMVAFGVARQGILRQNEHRWRWIFRSVIYEPYLAMFGQVPSDVDGTTYDFSHCTFTGNESKPLCVELDEHNLPRFPEWITIPLVCIYMLSTNILLVNLLVAMFGYTVGTVQENNDQVWKFQRYFLVKEYCSRLNVPFPFVVLAYFYMVVKKCFGCCCQDRGVESSACCFKNEDNMTLAWEGVMKENYLVKINTKANDT-SEEMRHRFRQLDTKLNDLKGLLKE------------I------------ANKIK------------------------------------------
>Tursiops_truncatus
----------------------------------------MSFKGARLSMRSRRNG----TPDSTRTLYSSASRSTDVSYSESDLVNFIQANFKKRECVFFTKDSKATENVCKCGYTQSQHIEGTQTNQN-EKWNYKKHTKEFPTDAFGDIQFETLGKKGKYIRLSCDTDAETLYELLTQYWHLKTPNLVISVTGGAKNFALKPRMRKIFSRLIYIAQSKGAWILTGGTHYGLMKYIGEVVRDNTISRNSEENIVAIGIAAWGMVSNRDTLIRSCDVEGYFSAQYIMDDFKRDPLYILDNNHTHLLLVDNGCHGHPTVEAKLRYQLEKYISERTIQDSNYGGKIPIVCFAQGGGKETLKAISTSVKSKIPCVVVEGSGQIADVIASLVEVED-ALTSSIIKEKLVRFLPRTVSRLPEEEIESWIKWLKEILESSHLLTVIKIEEAGDEIVSNAISYALYKAFSTNEQDKDNWNGQLKLLLEWNQLDLASDEIFTNDRRWESADLQEVMFMALIKDRPKFVRLFLENGLNLQKFLTNDILTELFSNHFSTLVYRNLQIAKNSYNDTLLTFIWKLVANFRRGFRKEDRNSRDEIDVEFHDVSPITRHPLQALFIWAILQNKKELSKAIWEQLW---------------------------------------------------------VYVHRCSEERCSPCSDVGQD---------------------GDSAVPPRS--------------------RKKPLDKHRKLLWYYVAFFTSPFVVFSWNVVFYIAFLLLFAYVLLMDFHPVPQPPELVLYALVFVLFCDEVRQWYMNGVNYFTDLWNIMDTLGLFYFIAGIVFRLYPSNKTSLYSGRVIFCLDYIIFTLRLIHIFTVSRNLGPKIIMLQRMLIDVFFFLFLFAVWMVAFGVARQGILRQNEHRWRWIFRSVIYEPYLAMFGQVPSDVDSTTYDFSHCTFTGNESKPLCVELDEHNLPRFPEWITIPLVCIYMLSTNILLVNLLVAMFGYTVGTVQENNDQVWKFQRYFLVQEYCNRLNVPFPFVVFAYFYMVVKKCFRCCCKERSAESSACCFKNEDNMTLAWEGVMKENYLVKINTKAHDT-SEEMRHRFRQLDTKLNDLKGLLKE------------I------------ANKIK------------------------------------------
>Bos_taurus
----------------------------------------MSFKGARFSMRNRRNG----TPDSTRTLYSSASRSTDVSYAESDLVNFIEANFKKRECVFFTKDSKATENVCKCGYAQNQHIEGTQINQN-EKWNYKKHTKEFPTDAFGDVQFETQGKKGKYIRLSCDTDAETLYELLTQHWHLKTPNLVISVTGGARNFALKPRMRKIFSRLIYIAQSKGAWILTGGTHYGLMKFIGEVVRDNTISRNSEENIVAIGIAAWGMVSNRDTLIRNCDVEGYFSAQYIMDDFKRDPLYILDNNHTHLLLVDNGCHGHPTVEAKLRNQLEKYISERTIQDSNYGGKIPIVCFAQGGGKETLKAINTSVKSKIPCVVVEGSGQIADVIASLVEVED-VLTSSIIKEKLVRFLPRTVSRLPEEETESWIRWLKEIVESSHLLTVIKMEEAGDEIVSNAISYALYKAFSTNEQDKDNWNGQLKLLLEWNQLDIANDEIFTNDRRWESADLQEVMFTALIKDRPKFVRLFLENGLNLRKFLTNDVLTELFSNHFSSLVYRNLQIAKNSYNDALLTFVWKLVANFRRGFRKEDRNSRDEIDIELHDVSPITRHPLQALFIWAILQNKKELSKVIWEQTRGCTLAALGASKLLKTLAKVKNDINAAGESEELANEYETRAVELFTECYSSDEDLAEQLLVYSCEAWGGSSCLELAVEATDQHFIAQPGVQNFLSKQWYGEISRDTKNWKIILCLFIIPLVGCGFVSFRKKPLDKHRRLLWYYVAFFTSPFVVFSWNVVFYIAFLLLFAYVLLMDFHSVPHAPELVLYALVFVLFCDEVRQWCVNGVNYFTDLWNVMDSLGLFYFIAGIVFRLHPANKTSLYSGRVIFCLDYIIFTLRLIHIFTVSRNLGPKIIMLQRMLIDVFFFLFLFAVWMVAFGVARQGILRQNEHRWRWIFRSVIYEPYLAMFGQVPSDVDGTTYDFSHCTFTGNESKPLCVELDEHNLPRFPEWITIPLVCIYMLSTNILLVNLLVAMFGYTVGTVQENNDQVWKFQRYFLVQEYCSRLNIPFPFVVFAYFYKVAKKCFRCCCKERSTEPSACCFRNEDNMTLAWEGVMKENYLVKINTKASDP-SEEIRHRFRQLDTKLNDLKGILKE------------I------------ANKIK------------------------------------------
>Equus_caballus
----------------------------------------MSFEGSRLSMRNRRNG----MLDSTRTLYSSASRSTDVSYSESDLVNFIQANFKKRECVFFTKDSKATENVCKCGYAQSQHIEGTQINQN-EKWNYKKHTKEFPTDAFGDIQFDTLGRKGKYIRLSCDTDAETLYELLTQHWHLKTPNLVISVTGGAKNFALKPRMRKIFSRLIYIAQSKGAWILTGGTHYGLMKYIGEVVRDNTISRSSEENIVAIGIAAWGMVSNRDTLIRNCDAEEYFSAQYIMDDFKRDPLYILDNNHTHLLLVDNGCHGHPTVEAKLRDQLEKYISERTIQDSNYGGKIPIVCFAQGGGKETLKAINTSIKSKIPCVVVEGSGQIADVIASLLEVED-ALTSSIVKEKLVRFLPRTVSRLPEEETESWIKWLKEILESSHLLTVIKMEEAGDEIVSNAISYALYKAFSTNEQDKDNWNGQLKLLLEWNQLDLANDEIFTNDRRWESADLQEVMFTALIKDRPKFVRLFLENGLNLRTFLTNDVLTELFSNHFSTLVYRNLQIAKNSYNDALLTFVWKLVANFRRGFRKEDRNSRDEIDIELHDVSPITRHPLQALFIWAILQNKKELSKVIWEQTRGCTLAALGASKLLKTLAKVKNDINAAGESEELANEYETRAVELFTECYSNDEDLAEQLLVYSCEAWGGSNCLELAVEATDQHFIAQPGVQNFLSKQWYGEISRDTKNWKIILCLFIIPLVACGFISFRKKPIDKHKKLLWYFVAFFTSPFVVFSWNVVFYIAFLLLFAYVLLMDFHSVPHPPELVLYALVFVLFCDEVRQWYVNGVNYFTDLWNVMDTLGLFYFIAGIAFRLHPSNKTSLYSGRVIFCLDYIIFTLRLIHIFTVSRNLGPKIIMLQKMLVDVFFFLFLFAVWMVAFGVARQGILRQNEYRWRWIFRSVIYEPYLAMFGQVPSDVDGTTYDFSHCTFTGNESKPLCVELDEHNVPRFPEWITIPLVCIYMLSTNILLVNLLVAMFGYTVGMVQENNDQVWKFQRYFLVHEYCSRLNIPFPFVVFAYFYRVVKKFFKCCCKEKDVESSACCFKNEDNETLAWEGVMKENYLVKINTKANDT-SEEMRHRFRQLDTKLNDLKGLLKE------------I------------ANKIK------------------------------------------
>Felis_catus
----------------------------------------MSFEGARLSMRNRRNG----LLDSTRTLYSSTSRSTDVSYSESDLVNFIQANFKKRECVFFTKDSKATENVCKCGYAQSQHVEGTQINPN-EKWNYKKHTKEFPTDAFGDIQFETLGKKGKYIRLSCDTDAETLYELLTQHWHLKTPNLVISVTGGAKNFALKPRMRKIFSRLIYIAQSKGAWILTGGTHYGLMKYIGEVVRDNTISRNSEENIVAIGIAAWGMVSNRDTLLRNCDAEGYFSAQYIMDDFKRDPLYILDNNHTHLLLVDNGCHGHPTVEAKLRNQLEKYISERTIQDSNYGGKIPIVCFAQGGGKETLKAINTSIKSKIPCVVVEGSGQIADVIASLVEVED-VLTSSVVKEKLVRFLPRTVSRLPEEETESWIKWLKEILESSHLLTVIKMEEAGDEIVSNAISYALYKAFSTNEQDKDNWNGQLKLLLEWNQLDLASDEIFTNDRRWESADLQEVMFTALIKDRPKFVRLFLENGLNLRKFLTNDVLTELFSNHFSTLVYRNLQIAKNSYNDALLTFVWKLVANFRRGFRKEDRNSRDEIDVELHDVSPITRHPLQALFIWAILQNKKELSKVIWEQTRGCTLAALGASKLLRTLAKVKNDINAAGESEELANEYETRAVELFTECYSSDEDLAEQLLVYSCEAWGGSNCLELAVEATDQHFIAQPGVQNFLSKQWYGEISRDTKNWKIILCLFIIPLVGCGFVSFRKKPIDKHKKILWYYVAFFTSPFVVFAWNVVFYIAFLLLFAYVLLMDFHSVPHSPELVLYALVFVLFCDEVRQWYMNGVNYFTDLWNVMDTLGLFYFIAGIVFRLHSSNKTSLYSGRVIFCLDYIIFTLRLIHIFTVSRNLGPKIIMLQRMLIDVFFFLFLFAVWMVAFGVARQGILRQNEHRWRWIFRSVIYEPYLAMFGQVPSDVDGTTYDFAHCTFTGNESKPLCVELDEHNLPRFPEWITIPLVCIYMLSTNILLVNLLVAMFGYTVGTVQENNDQVWKFQRYFLVQEYCNRLNIPFPFVVFAYFYMVVKKCFQCCCKRRNMETSPCCFKNEDNETLAWEGVMKENYLVKINTKANDT-SEEMRHRFRQLDTKINDLKGLLKE------------I------------ANKIK------------------------------------------
>Myotis_lucifugus
----------------------------------------MSFEGARLSMRSRRNG----TLDSTRTLYSSMSRSTDVSYSESELVNFIEANFKKRECVFFTKDSKATENVCKCGYAQSQHIEGTQINQN-EKWNYKKHTKEFPTDAFGDIQFETLGKKGKYIRLSCDTDAEILYELLTQHWHLKTPNLVISVTGGAKNFALKPRMRKIFSRLIYIAQSKGAWILTGGTHYGLMKFIGEVVRDNTISRNSEENIVAIGIAAWGMVSNRDTLIRNCDVEGYFSAQYIMDDFKRDPLYILDNNHTHLLLVDNGCHGHPTVEAKLRNQLEKYISERTIQDSNYGGKVPIVCFAQGGGRETLKAINTSIKSKIPCVVVEGSGQIADVIASLVELED-TLTSSIVKEKLVRFLPRTVSRLHEEETENWIKWLKEILESSHLLTVIKMEEAGDEIVSNAISYALYKAFSTNKQ--DNWNGQLKLLLEWNQLDLANDEIFTNDCRWESADLREVMFMALIKDRPKFVRLFLENGLNLRKFLTSDVLTELFSNHFSTLVYRNLQIAKNSYNDTLLTFVWKLVANFRRSSRKEDRSSRDETDVELHDVSPITRHPLQALFIWAILQNKKELSKVIWEQTRGCTLAALGASKLLKTLAKVKNDINAAGESEELANEYETRAVELFTECYSSDEDLAEQLLVYSCEAWGGSNCLELAVEATDQHFIAQPGVQNFLSKQWYGEISRDTKNWKIILCLFIIPLVGCGFVSFRKKPVDRHRKLLWYYVAFFTSPFVVFSWNVIFYIAFLLLFAYVLLMDFHSVPHLPELVLYALVFVLFCDEVRQWYMNGMNYFTDLWNVMDTLGLFYFIAGIAFRLHSSNKASLYSGRVIFCLDYIIFTLRLIHIFTVSRNLGPKIIMLQRMLIDVFFFLFLFAVWMMAFGVARQGILRQNEHRWRWIFRSVIYEPYLAMFGQVPSDVDGTTYDFSHCTFTGNESKPLCVELDEHNLPRFPEWITIPLVCIYMLSTNILLVNLLVAMFGYTVGTVQENNDQVWKFQRYFLVQEYCNRLNIPFPFVVFAYFYMVVKKCFKCCCKEKPMEPLSCCFKNEDNETLAWEGVMKENYLVKTNTKANDA-SEEMRHRFRQLDAKLNDLKGLLKE------------I------------ANKIK------------------------------------------
>Pteropus_vampyrus
---------------------------------------------------------------------------------------------------------------------------------------------------------------------------------------------------------------------------------------------------------------------------------------------------------------------------------------------------------------------------------------------------------------------------------------------------------------------------------------------------------------------------MFTALIKDRPKFVRLFLENGLNLRKFLTNDVLTELYSNHFSTLVYRNLQIAKNSYNDALLTFVWKLVANFRRGFRKEDRNSRDETDIELHDVSPITRHPLQALFIWAILQNKRELSKVIWEQTRGCTLAALGASKLLKTLAKVKRDINAAGESEELANEYETCAVELFTECYSSDEDLAEQLLVYSCEAWGGSNCLELAVEATDQHFIAQPGVQNFLSKQWYGEISRDTKNWKIILCLFVIPLVGCGFVSFRKKPVDKHRKLLWRYVAFFTSPFVVFSWNVIFYIAFLLLFAYVLLMDFHAVPRPPELVLYALVFVLLCDEVRQWYMNGVNYFTDLWNVMDTLGLFYFIAGIVFRLHPSNKTSLYSGRVIFCLDYIIFTLRLIHIFTVSRNLGPKIIMLQRMMIDVFFFLFLFAVWMVAFGVARQGILRQNEHRWRWIFRSVIYEPYLAMFGQVPSDVDGTTYDFSHCTFTGNESKPLCVELDEHSLPRFPEWITIPLVCVYMLSTNILLVNLLVAMFGYTVGTVQENNDQVWKFQRYFLVQEYCSRLNIPFPFVVFAYFYMVVKKCFKCCCKEQPAEPSACCLKNEDNETLAWEGVMKENYLVKINTNASDA-SEEMRHRFRQLDTKLNDLKGLLKE------------I------------ANKIK------------------------------------------
>Erinaceus_europaeus
----------------------------------------MSFEGARLSMRNRRNG----TMDSTRTLYSSASRSTNVSYNDSDLANFIQANFKKRECVFFTKDSKATENVCKCGYAESQHIEGTEINQN-EKWNYKKHTKEFPTDAFGDIQFESLGKKGKYIRLSCDTDAETLYELLTQHWHLKTPNLVISVTGGAKNFALKPRMRKIFSRLIYIAQSKGAWILTGGTHYGLMKNIGEVVRDNTISRKLEENIVAIGIAAWGMVSNRDTLIRNCDTEEYFSAQYIMDDFKRDPLYILDNNHTHLLLVDNGCHGHPAVEAKLRNQLEKYISERTIQDSNYGGKIPIVCFAQGGGKETLKAINTSVKSKIPCVVVEGSGQIADVIASLVEVED-ILTSSIIKEKLVRFLPRTVSRQPEEETENWIKWLKEILESSHLLTVIKMEEAGDEIVSNAISYALYKAFSTNEQDKDNWSGQLKLLLEWNQLDLANDEIFTNDRRWESADLQEMMFMALIKDRPKFVRLFLENGLNLRRFLTNDVLTELFSNHFSTLVYRNLQIAKNSYNDTLLTFVWKLVANFRRGFRKEDRNSRDEIDIELHDVSPITRHPLQALFIWAILQNKKELSKVIWEQTRGCTLAALGASKLLKTLAKVKNDINAAGESEELANEYETRAVELFTECYSNDEDLAEQLLVYSCEAWGGSNCLELAVEATDQHFIAQPGVQNFLSKQWYGEISRDTKNWKIILCLFIIPLVGCGFVSFRKKPVDKHKKLLWHYVAFFTSPFVVFSWNVVFYIAFLLLFAYVLLMDFHAVPHPPELALYVLVFVLFCDEVRQWYMNGVNYFTDLWNVMDTLGLFYFIAGIVFRLHPSDKTSLYSGRVIFCLDYIIFTLRLIHIFTVSRNLGPKIIMLQRMLVDVFFFLFLFAVWMVAFGVARQGILRQNEHRWTWIFRSVIYEPYLAMFGQVPSDVDSTTYDFSHCTFTGNESKPLCVELDEHNLPRFPEWITIPLVCIYMLSTNILLVNLLVAMFGYTVGIVQENNDQVWKFQRYFLVQEYCNRLNIPFPFVVFAYFYMVVKKCFECCWKHKNLESSACCFRNEDKETLAWEGVMKENYLVKINTKANDA-SEEMRHRFRQLDTKINDLKGLLKE------------I------------ANNIK------------------------------------------
>Sorex_araneus
----------------------------------------MSFDGARLSMRSRRNG----TMDSTRTLYSSASRSTDVSYSESDLVNFIQANFKKRECVFFTKDSKATENVCKCGYMQSQHIEGTQVNLS-EKWNYKKHTKEFPTDAFGDIQFESLGKKGKYLRLSCDTDAETLYELLTQHWHLKTPNLVISVTGGAKNFSLKPRMRKIFSRLIYIAQSKGAWILTGGTHYGLMKNIGEVVRDNTISRSSEENIVAIGIAAWGMVSNRESLIRSSDDQGYFSAQYMMDDFKRDALYILDNNHTHLLLVDNGCHGHPTVEAKLRNQLEKYISERTIQESNYGGKIPIVCFAQGGGKETLKAIHTSIKSKIPCVVVEGSGQVADVIASLVEMED-VLTSSIVKEKLVRFLPRTVARQPEEETESWIKWLKEILESAHLLTVIKMEEAGDEIVSNAISYALYKAFSTNEQDKDNWNGQLKLLLEWNQLDLASDEIFTNERRWESADLQEVMFMAIVKDRPKFVRLFLENGLNLRRFLTNDVLSELFSSHFSALVYRNLQIAKNSYNDALLTFVWKLVANFRRGFRKEDRSSREDLDIEFHDVSPITRHPLQALFIWAVLQNKKELSKVIWEQTRGCTLAALGASKLLKTLAKVKNDINAAGESEELANEYETRAVELFTECYSNDEDLAEQLLVYSCEAWGGSNCLELAVEATDQHFIAQPGVQNFLSKQWYGEISRDTKNWKIILCLFIIPLVGCGFVSFRKKPVDKRRKLLWYYVAFFTSPFVVFSWNVVFYIAFLLLFAYVLLMDFHAAPHPPELVLYVLVFVLFCDEVRQWYMNGVNYFTDLWNVMDTLGLFYFIAGIVFRLHPSDKTSLYSGRVIFCLDYIIFTLRLIHIFTVSRNLGPKIIMLQRMLIDVFFFLFLFAVWMVAFGVARQGILRQNEQRWRWIFRSVIYEPYLAMFGQVPSDVDSTTYDFSHCTFTGNESKPLCVELDEHNLPRFPEWITIPLVCIYMLSTNILLVNLLVAMFGYTVGIVQENNDQVWKFQRYFLVQEYCNRLNVPFPFVVFAYFYMAVKKCFDCCCQRRDAESSACCFRNEDKETLAWEGVMKENYLVKTNTKANDA-SEEMRHRFRQLDTKLNDLKGLLKE------------I------------ASKIK------------------------------------------
>Loxodonta_africana
----------------------------------------MPFQAARFSMRSRRKGTQDSTLDSTRTLYSSVSRSTDVSCSESDLVNFIQANFKKRECVFFTKDSKATENLCKCGYTQNQHIEGTQINQN-EKWNYKKHTKELPTDAFGDIQFETLGKKGKYIRLSCDTDAETLYELLTQHWQLKTPNLVISVTGGAKNFALKPRMRKIFSRLIYIAQSKGAWILTGGTHYGLMKYIGEVVRDNTISRNSEENIVAIGIAAWGMVSNRDTLIRNCDAEGYFLAQYIMDDFKRDPLYILDNNHTHLLLVDNGCHGHPTVEAKLRNQLEKYISERTIHDSHYGGKIPIVCFAQGGGKETLKAINASIKSKIPCVVVEGSGQIADVIASLVEMED-ILTPSIIKEKLVRFLPRTVSRLPEEETESWIKSLKEILESAHLLTVIKMEEAGDEIVSNAISYALYKAFSTNEQDKDNWNGQLKLLLEWNQLDLASDEIFTNDRRWESADLEEVMFMALIKDRPKFVRLFLENGLNLRKFLTNEVLTELFSHHFSTPVYRNLQIAKNSYNDALLTFVWKLVANFRRGFRKEDRNSRDEMDIELHDVSPITRHPLQALFIWAILQNKKELSKVIWEQTRGCTLAALGASKILKTLAKVKNDINAAGESEELANEYETRAVELFTECYSSDEDLAEQLLVYSCEAWGGSNCLELAVEATDQHFIAQPGVQNFLSKQWYGEISRDTKNWKIILCLFIIPLVGCGFVSFRKKPVDKHKKLLWYYVAFFTSPFVVFSWNVVFYIAFLLLFAYVLLMDFHSVPHSPELVLYSLVFVLFCDEIRQWYMNGVNYFTDLWNVMDTLGLFYFIAGIAFRLHPTNKSSLYSGRVIFCLDYIIFTLRLIHIFTVSRNLGPKIIMLQRMLIDVFFFLFLFAVWMVAFGVARQGILRQNEHRWKWIFRSVIYEPYLAMFGQVPSDVDGTTYDFAHCTFTGNESKPLCVELDEHSLPRFPEWITIPLVCIYMLSTNILLVNLLVAMFGYTVGTVQENNDQVWKFQRYFLVQEYCSRLNIPFPFVVFAYFYMVVKKCFKCCCREKKVESSACCVTNEDNDTLAWEGVMKENYLVKIHTKANDN-SEEMRHRFRQLDTKLG---------------------------------SQELR------------------------------------------
>Echinops_telfairi
----------------------------------------MSFQGAKLSMRNRRNG----MLDSTRTLYSSASRSTDVSYSESDLVNFIQANFKKRECVFFTNDAKAAESQCKCGYAQNQHMDGTQVNHNDEKWNYKKHTKEFPTDAFGDIQFETLGKKGKYIRLSCDTDAETLYELLTQHWHLKTPNLVISVAGGAKNFALKPRMRKIFSRLIYIAQSKGAWILTGGTHYGLMKYIGEVVRDNTISRNSEENIVAIGIAAWGMVSNRDTLVRTCDAEEYFVGQYIMDDFKRDPLYILDNNHTHLLLVDNGCHGHPTVEAKLRNQLEKYISERTIQDSNYGGKIPIVCFAQGGGKETLKAINTSIKSKIPCVVVEGSGQISDVIASLVEMED-ILTSSIVKEKLVRFLPRTVSRLSEEETESWIKSLKEILESSHLLTVIKMEEAGDEIVSNAISYALYKAFSTNEQDKDNWNGQLKLLLEWNQLDLASDEIFTNDRRWESADLQEVMFMALIKDRPTFVRLFLENGLNLRKFLTNDVLTELFSNHFSTLVYRNLQIAKNSYNDALLTFIWKLVANFRRGFRKEDRNSRDEMDIELHDVSPITRHPLQALFIWAILQNKKELSKVLWEQTKGCTLAALGASKLLKTLAKVKNDINAAGESEELANEYETRAVELFTECYSSDEELAEQLLVYTCEAWGGSNCLELAVEATDQHFIAQPGVQNFLSKQWYGEISRDTKNWKIILCLFVIPLIGCGFVSFRKKPMDKHKKLLWYYVAFFTSPFVVFSWNVVFYIAFLLLFAYVLLMDFHTVPHSPELVLYVLVFVLFCDEVRQWYMNGVNYFTDLWNVMDTLGLFYFIAGIVFRLHSSNKSSLYSGRVIFCLDYIIFTLRLIHIFTVSRNLGPKIIMLQRMLVDVFFFLFLFAVWMVAFGVARQGILRQNEHRWKWIFRSVIYEPYLAMFGQVPSDVDGTTYDFAHCTFTGNESKPLCVEMDEHNLPRFPEWITIPLVCIYMLSTNILLVNLLVAMFGYTVGTVQENNDQVWKFQRYFLVQEYCSRLNIPFPFVVFAYFYMVVRKCFKCCCKGKNAESSACCVTNEDNKTLAWEGVMKENYLVKIHTKANDT-SEEVRHRFRQLDAKLNDLKGLLKE------------I------------ANKIE------------------------------------------
>Dasypus_novemcinctus
----------------------------------------MPLVGGRLSMSIRRNG----TLDSTHTLYSSASRSTNVSYSETDLVDFIQTNIKKRECVFFTKDSKATETVCKCGYAQSQHVEGTQVNQT-EKWNYKKHTKELPTDAFGDIQFESLGKKGKYIRLSCDTDAETLYELLTQHWHLKTPNLVISVTGGAKNFALKPRMRKIFSRLIYIAQSKGAWLLTGGTHYGLMKYIGEVVRDNTISRSSEENIVAIGIAAWGMVSNRDTLIRNCDAEGCFTAQYIMDDFKRDPLYILDNNHTHLLLVDNGCHGYPTVEAKLRNQLEKYISERTIQDSNYGGKIPIVCFAQGGGKETLKAIHTSIKSKIPCVVVEGSGQTADVIASLVELEY-AVTSSIIKEKLVRFLPRTVSRLSEEETEGWIKWLKEILESSHLLTVIKMEEAGDEIVSNAISYALYKAFSTNEQHKDNWNGQLKLLLEWNQLDLASDEIFTNDRRWESADLQEVMFSALIKDRPKFVRLFLENGLNLRKFLTNDVLTELFSNHFSTLVYRNLRIAKNSYNDALLTFVWKLVANFRRGFRKEDRSSRDDLDIEFHDVSPITRHPLQALFIWAILQNKKELSKVIWEQTKGCTLAALGASKLLKTLAKVKNDINAAGESEELANEYETRAVELFTECYSSDEDLAEQLLVYSCEAWGGSNCLELAVEATDQHFIAQPGVQNFLSKQWYGEISRDTKNWKIILCLFIIPLVGCGFVSFRKKPIDKHKRLLWYYMAFFTSPFVVFSWNVVFYIAFLLLFAYVMLMDFHSVPHTPELILYALVFVLLCDEVRQWYMNGVDYFTDLWNVLDTLGLFYFIAGVGFRLQSSNKSSLYSGRVIFCLDYIIFTLRLIHIFTVSRNLGPKIIMLQRMMVDVFFFLFLFAVWMVAFGVARQGILRQNEYRWKWIFRSVIYEPYLAMFGQVPSDVDGTTYDLAHCTFTGNESKPLCVELDEQNLPRFPEWITIPLVCIYMLSTNILLVNLLVAMFGYTVGIVQENNDQVWKFQRYFLVQEYCSRLNIPFPFVVFAYFYMMAKKCFKCCCKDKNVQSSACCFRNEDNETLAWEGVMKENYLVKMHTKANDT-SEEMRHRFRQLDTKLNDLKSLLKE------------I------------ANKIE------------------------------------------
>Monodelphis_domestica
----------------------------------------MHWPTGN-SMRNRRNG----TLESMRTLYSSMSRSTDVSYSESDLLNFIQEHFKKRECVFFTKDLKATDNMCKCGYAQNQHIEGTQINQN-EKWNYKKHTKEFPTDAFGDIQFETLGKKGKYIRLSCDTDPEILYELMTQHWHLKTPNLVISVTGGAKNFALKPRMRKIVSRLIYIAQSKGAWILTGGTHYGLMKYIGEVVRDNTISRNSEENIVAIGIAAWGMVSNRDTLIRHSDAEGHFSAQYIMDDFKRDPLYILDNNHTHLLLVDNGCHGFPSVEAKLRNQLEKYISERAIQDSNYGGKIPIVCFSQGGGRETLKAINTAIKNKIPCVVVEGSGQIADVIASLIEVED-CLTSSMVKEKLIKYLPRTISRIPEEETESWIRWLKEILENPHLLTVIKMEEAGDEIVSNAISYALYKAFSTNEQEKDNWNGQLKLLLEWNQLDLANDEIFTNDRRWESADLQEVMFSALVKDRPKFVRLFLENGLNLRKFLTNDVLTELFSNNFSTLVYRNLQIAKNSYNDALLTFVWKLVANFRRGYRKEDRSSREDLDIEFQDVSPITRHPLQALFIWAILQNKKELSKVIWEQTRGCTLAALGASKLLKTLAKVKNDINAAGESEELANEYETRAVELFTECYSSDEDLAEQLLVYTCEAWGGSNCLELAVEATDQQFIAQPGVQNFLSKQWYGEISRDTKNWKIILCLFLIPLVGCGFVSFRKKPMDRHRRLIWSYLAFFTSPFVVFSWNVVFYIAFLLLFAYVLLMDFHSVPHTPELILYALVFVLFCDEVRQWYMNGFKYFTDLWNVMDTLGLFYFIAGIVFRLHSSNKSSLYSGRVIFCLDYIIFTLRLIHIFTVSRNLGPKIIMLQRMLIDVFFFLFLFAVWMVAFGVARQGILRQNEHRWEWIFRSVIYEPYLAMFGQVPSDVDGTTYDLSHCTFTGNESKPLCVELDEHRMPRFPEWITIPLVCIYMLSTNILLVNLLVAMFGYTVGTVQENNDQVWKFQRYFLVQEYCSRLNIPFPFVVFAYFYKVVKKCFKCCCKAKHTGNAACCVTNDDNETLSWEAVRKENYLVKIHTKANDH-SEEMRHRFRQLDTKLNDLKGLLKE------------I------------AYKIK------------------------------------------
>Ornithorhynchus_anatinus
-------------------------------------------------MRNRRNG----TLESTRALCSSISRSTDVSYSDSDLFNFIQEHFKKRECVFFTKDPKSMDNICKCGYAQSQHIEGTQINQT-EKWNYKKHTKEFPTDAFGDIQFETLGKKGKYIRLSCDTDSETLYELMTQHWHLKTPNLIISVTGGAKNFALKPRMRKIFSRLIYIAQSKGAWILTGGTHYGLMKYIGEVVRDNTISRNSEENVVAIGIAAWGMISNRDTLIRHSDSEEYFSAQYIMDDFKRDPLYCLDNNHTHLLLVDNGCHGHPTVEAKLRNQLEKYISERAIQDSNYGGKIPIVCFAQGGGKETLKAINIAVKSKIPCVVVEGSGQIADVIASLVEAED-PLASSTVKEKLLRFLPRTVSRLPEEETESWIKWLKEILENPHLLTVIKMEEAGDEIVSSAISYALYKAFSTNEQDKDNWNGQLKLLLEWNQLDLANDEIFTNDRRWESADLQDVMFTALVKDRPKFVRLFLENGLNLRKFLTNEVLTELFSNNFSCLVYKNLHIAKNSYNDALLTFVWKMVANFRRGARKDDRNSKDDVEIQLHDVSPITRHPLQALFIWAILQNKRELSNVIWEQTRGCTLAALGASKLLKTLAKVKNDINAAGESEELANEYETRAVELFTECYSSDEELAEQLLVYSCEAWGGSNCLELAVEARDQQFIAQPGVQNFLSKQWYGEISRDTKNWKIIMCLFLVPLIGCGFISFRKKPIDKTKKVFWYYVAFFTSPFVVFSWNVVFYIAFLLLFAYVLLMDFHSVPHTPELILYVLVFVLLCDEVRQWYMNGAKYFADLWNVMDTLGIFYFIAGIVFRLHSSDKSSLYSGRVIFCLDYIIFTLRLIHIFTVSRNLGPKIIMLQRMLIDVFFFLFLFAVWMVAFGVARQGILRHNEQRWEWIFRSVIYEPYLAMFGQYPSDVDGTTYTFDHCTFTGNESKPLCVEIDEDKLPRFPQWITIPLVCIYMLSTNILLVNLLIAMFGYTVGTVQENNDQVWKFQRYFLIQEYCSRLNIPFPFVVFAYFYMVVKKLFKCCCKTDHKEPSACCFKNEDNETLSWEAVMKENYLVKINTKANDS-TEEVRHRFRQLDMKLNDLKGLLKE------------I------------ANKIK------------------------------------------
>Gallus_gallus
----------------------------------------MLFQVSTGTMRHRRNG----NFESSRLLNSSISRSIDVSCNDSDLVNFIRENFKKRECVFFTKDSNSVGNLCKCGYPESQHIEGTQINDD-EKWNYRKHTKELPTDAFGDVHFENIEKRGKYIRLSCDTDPETLYDLMTQHWHLKTPNLVISVTGGAKNFALKPRMRKIFSRLIYIAQSKGAWIFTGGTHNGLMKYIGEVVRDNTISQSSEESVVAIGIAAWGMISNRESLIRSSDNEGYYLAHYIMDDLKRDPLYCLDNNHTHLLLVDNGTHGHPTIEAEVRTQLEKYISERVIPESNYGGKIPIVCFAQGGGKETLKSIHVAIKSKIPCVVVEGSGRIADVIASLMEAED-TLTSSCVKESLHRYLPRTISRLSEEETESWVKWIKEVLENPHLLTVIKTEEAGDEIVSNAIAFALYKAFSTNEHNRDNWNEQLKLLLEWNQLDLASDEIFTNDRNWESADLQDVMFTALVKDRPKFVRLFLENGLNLRKFLTTEVLRELYTNNFSSLVFKNLQIAKNSYNDALLTFVWKMVEDFRRGLKRDDKNNKHELEIHLSTECPITRHPLQALFIWSVLQNKKELSKVIWEQTRGCTLAALGASKLLKSMAKVKNDINAAGESEELANEYETRAVELFTECYSNDENLAEQLLTYSCEAWGGSNCLELAVEAKDQQFIAQPGVQNFLSKQWYGGISRDTNNWKIILCLFFFPLIGCGFISFRKKPVEKSKKLFLYYVSFFTSPFVVFSWNVIFYIVFLLLFAYVLLMDFQKEPTVLEIILYVLVFILLCDEVRQWYMNGSKYLSDLWNVMDTLAIFYFIAGIVLRLHSSNESSWYSGRVIFCLDYIVFTLRLIHIFTVSRNLGPKIIMLQRMMIDVFFFLFLFAVWMVAFGVARQGILRKNEHRWEWIFRSVIYEPYLAMFGQYPDDVDGTTYNFDRCTFSGNESKPLCVELDANNQPRFPEWITIPLVCIYMLSTNILLVNLLVAMFGYTVGSVQENNDQVWKFQRYFLVQEYCSRLTIPFPFVIFAYIFMVMRKCFKCCCKNESKEPSICCSRNEDNETLSWEAVMKENYLVKINTKASDT-SEEMVHRFRQLDAKLSDLKGLLKE------------I------------SSKIK------------------------------------------
>Taeniopygia_guttata
----------------------------------------MVFQVSMGSMRHRRNG----NFESSRLLYSSMSRSIDVACSDADLANFIQENFKKRECVFFTKDTKSMGNLCKCGYPENQHIEGTQVNTT-EKWNYKKHTKELPTDAFGDIQFENLGKRGKYIRLSCDTDSETLYDLMTQHWHLKTPNLVISVTGGAKNFALKPRMRKIFSRLIYIAQSKGAWIFTGGTHYGLMKYIGEVVRDNTISRSSEENVVAIGIAAWGMISNRETLIRTADSDGSYLAHYIMDDLKRDPLYCLDNNHTHLLLVDNGTHGQPTIEAKVRTQLEKYISERVIPESNYGGKIPIVCFAQGGGKETLKSINVAIKSKIPCVVVEGSGRIADVIASLVEAEG-TLASSCVKESLLRFLPRTISRLSEEETESWIKWIREVLESPHLLTVIKIEEAGDEIVSNAISFALYKAFSTNEHERDNWNGQLKLLLEWNQLDLASDEIFTNDRNWESADLQDVMFTALVKDRPKFVRLFLENGLNLRKFLTTEVLRELYTNNFSSLVFKNLQIAKNSYNDALLTFVWKMVEDFRRGFKRYYKNSKDEMEIQLSEECPITRHPLQALFIWSVLQNKKELSKVIWEQTRGCTLAALGASKLLKSMAKVKNDINAAGESEELANEYETRAVELFTECYSNDEELAEQLLTYSCEAWGGSNCLELAVEARDQQFIAQPGVQNFLSKQWYGEISRDTKNWKIILCLFFFPLIGCGFISFRKKPVEKSKKLFLYYVSFFTSPFVVFSWNVIFYIAFLLLFAYVLLMDFQKEPTALEIILYVLVFILLCDEVRQWYMNGSKYFSDLWNVMDTLAIFYFIAGIVFRLH-SDESSWYSGRVIFCLDYIVFTLRLIHIFTVSRNLGPKIIMLQRMMIDVFFFLFLFAVWMVAFGVARQGILRKNEHRWEWIFRSVIYEPYLAMFGQYPDDIDGTTYNFDHCTFSGNESKPLCVELDANNQPRFPEWITIPLVCIYMLSTNILLVNLLVAMFGYTVGSVQENNDQVWKFQRFFLVQEYCSRLTIPFPFVIFAYIFMVLRKCFKCCCNKESKEPSICCSRNEDNEILAWEAVMKENYLVKINTKANDS-SEEMVHRFRQLDAKVLLSQIALGN------------VIL----------SDRSV------------------------------------------
>Anolis_carolinensis
-------------------------------------------------MKSRRNG----TLESSKSLYSSISRSTDLSYSESDLVHYIQENFKKRECVFFSKDAKSIDNLCKCGYSKSQHIEGTQMHNN-EKWNYKKHTKEFPTDAFGDIEFENLGKKGKYIRLSSDTDSETLYNLMTQHWQLKTPNLIISVTGGAKNFALKPHMRKIVSRLINIAQSKGAWIFTGGTHYGLMKYIGEVVRDNTISRSSEENVVAIGIAAWGMVSNRESLIRNCDAETYYSAHYIMDDLKRDPLYCLDNNHTHLILVDNGTHGYPATEAKLRTQLEKYVSERIIPDSNYGGKIPIVCFVQGGGKETLKAINTAMKSKIPCVVVEGSGQIADVIASLADAEG-TLTSSSVKERLLRYLPRTLSRLTEDEIESWIKWIKEVLENPHLLTVIKIEEAGDEIVSNAISYALYKAFSTNEQDKDNWNGQLKLLLEWNQLDLASEEIFTNDRRWESADLQDVMFTALVKDRPKFVRLFLENGLNLRKFLSNDVLTELYTNNFSSLVFKNLQIAKNSYNDALLTFVWKMVEDFRRGVKKEDKNGKDDIELQLLDVTLITRHPLQALFIWAVLQNKKELSKVIWEQTRGCTLAALGASKLLKSLAKVKNDINAAGESEELANEYETRAVELFTECYSSDEELAEQLLIYSCEAWGRSNCLELAVEAKDQQFIAQPGVQNFLSKQWYGEISRDTKNWKIILCLFLFPLIGCGFISFRKKPIERSKKLLFYYAWFFTSPFVVFSWTVIFYIAFLLLFAYVLLMDFQKSPTMLELILYVLVFILLCDEVRQWYMNGSKYFSDMWNVMDSLGIFYFLAGIIFRLHSSNETSWYSGRVIFCLDYIIFTLRLIHIFTVSRNLGPKIIMLQRMLIDVFFFLFLFAVWMVAFGVARQGILRKNEQRWEWIFRSVIYEPYLAMFGHYPTDIDGTTYDFDHCTSVGNESKPLCVEVDSNNIPRFPEWITIPLVCIYMLSTNILLVNLLIAMFGYTVGSVQENNDQVWKFQRYFLVQEYCSRLTIPFPFVIFAYIYMVMRKFLKCCCKNEAKQPSICCSRNEDNETLAWEAVMKENYLVKINTKANDS-SEEIAQQFRQLDIKEGTKSMVLYYQYLGLCRTCIVGV------------KDRCVPPVIT-------------------------------------
>Xenopus_tropicalis
MTVRPTARGWNREFVPHTESRPNSNSRERSQSRERPRQRLVDVSSDLIKMRSRRSG----LMESSRTLYSSFSRSIELSLDEIDAAKFIQENFKKRECVTYTKDPRSPEGVCKCGYSRSQHTEGIQSNQN-EKWNYKKNTKEVPTDAYGDIQFEAFGRRGKYIRLSRDTTPEILYELMTKYWQLKTPNLIISVTGGAKNFSLKPRMRKIFSRLIYIAQTKGAWIFTGGTHYGLMKYIGEVVRDNTISRSSEEKVIAIGIAAWGMVSNRESLIRSPNNEGNYVAHYVMDEQKRDPLYCLDNNHTHLILVDNGTHGQPTTEAELRASLEKYISELNVPDSNYGGKVPIVCFAQGGGKETLKAINTAIKSKIPCVVVEGSGQTADVIASLVEAEGTTLASSAIKEKLLRFLPRTVSRLTEDEMESWIRWIKEIMENLHLLTVIKIEQAGDEIVSNAISFALYKAYSTNEQDKDNWNAQLKLLLEWNQLDLASEEIFTNDRRWESADLEDAMFAALVKDRPKFVRLLLENGLNLRKFLTSEILSELFSENFSTLVYRNLQIAKNSYNDTLLTFVWKMVLNYQRTY-KEERNSRDFSDIQ--DLSPIIKHPIQVLFIWAILQNKRQLSKVIWEQTRGCTLAALGASKLLKSLAKVKNDINAAGESEEIANEYETRAVELFTECYSNDEDLAEMLLVYSCEAWGMSNCLEMAVEAKDQQFIAQPGVQNFLSKQWYGEISRDTKNWKILLCLFFFPLISCGFISFRKKPSDKKRSHLRKYFDFFTSPFVVFSWTVIFYIGFLLVFAYVLLMDFQPVPTGLEIAVYVLVFILLCDEIRQMYMSGIKYFTDLWNVMDILAILYFIAGIVFRLHRSNSSALYTGRVIFCLDYIIFTVRLIHIFTVSRNLGPKIIMLQRMLIDVFFFLFLFAVWVIAFGVARQGILRLNEHRWEWIFRSVIYEPYLAVFGQYIADVDGTTYDFDHCTITGNESKPLCVEMDNDHNPRFPEWITIPLVCIYMLSTNILLVNLLIAMFGYTVGSVQENNDQVWKFQRYFLVQEYCSRLTIPFPFVILAYFYMILRKMFSCCCKQQEPEPTHCCSKKEDTETLAWEAVMKENYLVKLSSQNNK--CTEMEQKFKQLEGKLHDLKRMMKD------------I------------TIKIK------------------------------------------
