# Supplementary material for: Evidence that the cold- and menthol-sensing functions of the human TRPM8 channel evolved separately
Source: Sci Adv. 2024 Jun 21;10(25):eadm9228. doi: 10.1126/sciadv.adm9228 (PMC11192081; doi:10.1126/sciadv.adm9228)
Supplement: Supplementary file 2 — Data S1 to S4 [file sciadv.adm9228_data_s1_to_s4.zip › adm9228_data_s2.txt]

>Human
------------------------------------------------------------
-----------M-SFRAARLSMRNRRNDT--------LDSTRTLYSSASRSTD-------
-----------------LSYSESDLVNFIQ-ANFKKRE----------CVFF--------
------TKDSKAT--------------E--NVCKCGYAQSQHMEGTQINQS-EKWNYKKH
TKEFPTDAFGDIQFETLGKKGK--------YIRLSCDTDAEILYELLTQHWHLKTPNLVI
SVTGGAKNFALKPRMRKIFSRLIYIAQSKGAWILTGGTHYGLMKYIGEVVRDNTISRSS-
----EENIVAIGIAAWGMVSNRDTLIRNCDAE--GYFLAQYLMDDFTRDPLYILDNNHTH
LLLVDNGCHGHPTVEA--KLRNQLEKYISERTIQ--------------------------
---DSNYGGKIPIVCF--------AQGGG---KETL---K--------------AINTSI
KNKIPCVVVEGSGQIADVIASLVEVE--DALTSSAVKEKLVRFLPRTVSRLPEEETESWI
KWLKEILECSHLLTVIKMEEAGDEIVSNAISYALYK--------A-FSTSEQDKDNWNGQ
LKLLLEWNQLDLANDEIFTNDRRWESADLQEVMFTALIKDRPKFVRLFLENGLNLRKFLT
HDVLTELFSNHFSTLVYRNLQIAKNSYNDALLTFVWKLVANFRRGFRKEDRNGRDEMDIE
LH-DVSPITRHPLQALFIWAILQNKKELSKVIWE-----------QTRGCTLAALGASKL
LKTLAKVKNDINAAGESEELANEYETRAVELFTECYSSDEDLAEQLLVYSCEAWGGSNCL
ELAVEATDQHFIAQPGVQNFLSKQWYGEISRDTKNWKIILCLFIIPLVGCGFVSFRKKPV
DKHKKLLWYYVAFFTSPFVVFSWNVVFYIAFLLLFAYVLLMDFHSVPHPPELVLYSLVFV
LFCDEVRQ---------------------------WYVNGVNYFTDLWNVMDTLG-LFYF
IAGIVFR----------------------------LHSSNKSSLYSGRVIFCLDYIIFTL
RLIHIFTVSRNLGPKIIMLQRMLIDVFFFLFLFAVWMVAFGVARQGILRQNEQRWRWIFR
SVIYEPYLAMFGQVPSDVDGTTYDFAHCTFTGNESKPLCVELDEHNLPRFPEWITIPLVC
IYMLSTNILLVNLLVAMFGYTVGTVQENNDQVWKFQRYFLVQEYCSRLNIPFPFIVFAYF
YMVVKKCFKCCCKEKNMESSVCCFKNEDNETLAWEGVM--KENYLVKINTKAND-TSEE-
---MRHRFRQLD-------------T-------K------------L----NDLKGLLKE
------------I-------AN------------------------KIK-----------
-------------------------------
>Chimpanzee
------------------------------------------------------------
-----------M-SFRAARLSMRNRRNDT--------LDSTRTLYSSASRSTD-------
-----------------LSYSESDLVNFIQ-ANFKKRE----------CVFF--------
------TKDSKAT--------------E--NVCKCGYAQSQHMEGTQINQS-EKWNYKKH
TKEFPTDAFGDIQFETLGKKGK--------YIRLSCDTDAEILYELLTQHWHLKTPNLVI
SVTGGAKNFALKPRMRKIFSRLIYIAQSKGAWILTGGTHYGLMKYIGEVVRDNTISRSS-
----EENIVAIGIAAWGMVSNRDTLIRNCDAE--GYFLAQYLMDDFTRDPLYILDNNHTH
LLLVDNGCHGHPTVEA--KLRNQLEKYISERTIQ--------------------------
---DSNYGGKIPIVCF--------AQGGG---KETL---K--------------AINTSI
KNKIPCVVVEGSGQIADVIASLVEVE--DALTSSAVKEKLVRFLPRTVSRLPEEETESWI
KWLKEILECSHLLTVIKMEEAGDEIVSNAISYALYK--------A-FSTNEQDKDNWNGQ
LKLLLEWNQLDLANDEIFTNDRRWESADLQEVMFTALIKDRPKFVRLFLENGLNLRKFLT
HDVLTELFSNHFSTLVYRNLQIAKNSYNDALLTFVWKLVANFRRGFRKEDRNGRDEMDIE
LH-DVSPITRHPLQALFIWAILQNKKELSKVIWE-----------QTRGCTLAALGASKL
LKTLAKVKNDINAAGESEELANEYETRAVELFTECYSSDEDLAEQLLVYSCEAWGGSNCL
ELAVEATDQHFIAQPGVQNFLSKQWYGEISRDTKNWKIILCLFIIPLVGCGFVSFRKKPV
DKHKKLLWYYVAFFTSPFVVFSWNVVFYIAFLLLFAYVLLMDFHSVPHPPELVLYSLVFV
LFCDEVRQ---------------------------WYVNGVNYFTDLWNVMDTLG-LFYF
IAGIVFR----------------------------LHSSNKSSLYSGRVIFCLDYIIFTL
RLIHIFTVSRNLGPKIIMLQRMLIDVFFFLFLFAVWMVAFGVARQGILRQNEQRWRWIFR
SVIYEPYLAMFGQVPSDVDGTTYDFAHCTFTGNESKPLCVELDEHNLPRFPEWITIPLVC
IYMLSTNILLVNLLVAMFGYTVGTVQENNDQVWKFQRYFLVQEYCSRLNIPFPFIVFAYF
YMVVKKCFKCCCKEKNMESSVCCFKNEDNETLAWEGVM--KENYLVKINTKAND-TSEE-
---MRHRFRQLD-------------T-------K------------IILR-NADEPFCYR
------------L-------LN------------------------ERF----SDPW--V
HGG----------------------------
>Gorilla
------------------------------------------------------------
-----------M-SFRAARLSMRNRRNDT--------LDSTRTLYSSASRSTD-------
-----------------LSYSESDLVNFIQ-ANFKKRE----------CVFF--------
------TKDSKAT--------------E--NVCKCGYAQSQHMEGTQINQS-EKWNYKKH
TKEFPTDAFGDIQFETLGKKGK--------YIRLSCDTDAEILYELLTQHWHLKTPNLVI
SVTGGAKNFALKPRMRKIFSRLIYIAQSKGAWILTGGTHYGLMKYIGEVVRDNTISRSS-
----EENIVAIGIAAWGMVSNRDTLIRNCDAE--GYFLAQYLMDDFTRDPLYILDNNHTH
LLLVDNGCHGHPTVEA--KLRNQLEKYISERTIQ--------------------------
---DSNYGGKIPIVCF--------AQGGG---KETL---K--------------AINTSI
KNKIPCVVVEGSGQIADVIASLVEVE--DALTSSAVKEKLVRFLPRTVSRLPEEETESWI
KWLKEILECSHLLTVIKMEEAGDEIVSNAISYALYK--------A-FSTNEQDKDNWNGQ
LKLLLEWNQLDLANDEIFTNDRRWESADLQEVMFTALIKDRPKFVRLFLENGLNLRKFLT
HDVLTELFSNHFSTLVYRNLQIAKNSYNDALLTFVWKLVANFRRGFRKEDRNGRDEMDIE
LH-DVSPITRHPLQALFIWAILQNKKELSKVIWE-----------QTRGCTLAALGASKL
LKTLAKVKNDINAAGESEELANEYETRAVELFTECYSSDEDLAEQLLVYSCEAWGGSNCL
ELAVEATDQHFIAQPGVQNFLSKQWYGEISRDTKNWKIILCLFIIPLVGCGFVSFRKKPV
DKHKKLLWYYVAFFTSPFVVFSWNVVFYIAFLLLFAYVLLMDFHSVPHTPELVLYSLVFV
LFCDEVRQ---------------------------WYVNGVNYFTDLWNVMDTLG-LFYF
IAGIVFR----------------------------LHSSNKSSLYSGRVIFCLDYIIFTL
RLIHIFTVSRNLGPKIIMLQRMLIDVFFFLFLFAVWMVAFGVARQGILRQNEQRWRWIFR
SVIYEPYLAMFGQVPSDVDGTTYDFAHCTFTGNESKPLCVELDEHNLPRFPEWITIPLVC
IYMLSTNILLVNLLVAMFGYTVGTVQENNDQVWKFQRYFLVQEYCSRLNIPFPFIVFAYF
YMVVKKCFKCCCKEKNMESSVCCFKNEDNETLAWEGVM--KENYLVKINTKAND-TSEE-
---MRHRFRQLD-------------T-------K------------L----NDLKGLLKE
------------I-------AN------------------------KIK-----------
-------------------------------
>Orangutan
------------------------------------------------------------
-----------M-SFRGARLSMRNRRNDT--------LDSTRTLYSSASRSTD-------
-----------------LSYSESDLANFIQ-ANFKKRE----------CVFF--------
------TKDSKAT--------------E--NVCKCGYAQSQHMEGTQINQS-EKWNYKKH
TKEFPTDAFGDIQFETLGKKGK--------YIRLSCDTDAEILYELLTQHWHLKTPNLVI
SVTGGAKNFALKPRMRKIFSRLIYIAQSKGAWILTGGTHYGLMKYIGEVVRDNTISRSS-
----EENIVAIGIAAWGMVSNRDTLIRNCDAE--GYFLAQYLMDDFTRDPLYILDNNHTH
LLLVDNGCHGHPTVEA--KLRNQLEKYISERTIQ--------------------------
---DSNYGGKIPIVCF--------AQGGG---KETL---K--------------AINTSI
KNKIPCVVVEGSGQIADVIASLVEVE--DALTSSAVKEKLVCFLPRTVSRLPEEETESWI
KWLKEILECSHLLTVIKMEEAGDEIVSNAISYALYK--------A-FSTNEQDKDNWNGQ
LKLLLEWNQLDLANDEIFTNDRRWESADLQEVMFTALIKDRPKFVRLFLENGLNLRKFLT
HDVLTELFSNHFSTLVYRNLQIAKNSYNDALLTFVWKLVANFRRGFRKEDRNGRDEMDIE
LH-DVSPITRHPLQALFIWAILQNKKELSKVIWE-----------QTRGCTLAALGASKL
LKTLAKVKNDINAAGESEELANEYETRAVELFTECYSSDEDLAEQLLIYSCEAWGGSNCL
ELAVEATDQHFIAQPGVQNFLSKQWYGEISRDTKNWKIILCLFIIPLVGCGFVSFRKKPV
DKHKKLLWYYVAFFTSPFVVFSWNVVFYIAFLLLFAYVLLMDFHSVPHPPELVLYSLVFV
LFCDEVRQ---------------------------WYVNGVNYFTDLWNVMDTLG-LFYF
IAGIVFR----------------------------LHSSNKSSLYSGRVIFCLDYIIFTL
RLIHIFTVSRNLGPKIIMLQRMLIDVFFFLFLFAVWMVAFGVARQGILRQNEQRWRWIFR
SVIYEPYLAMFGQVPSDVDGTTYDFAHCTFTGNESKPLCVELDEHNLPRFPEWITIPLVC
IYMLSTNILLVNLLVAMFGYTVGTVQENNDQVWKFQRYFLVQEYCSRLNIPFPFIVFAYF
YMMVKKCFKCCCKEKNMESSVC--------------------------------------
----------------------------------------------SV----------SP
------------------------------------------------------------
-------------------------------
>Gibbon
------------------------------------------------------------
-----------M-SFRGARLSMRNRRNDT--------LDSTRTLYSSASRSTD-------
-----------------LSYSESDLANFIQ-ANFKKRE----------CVFF--------
------TKDSKAT--------------E--NVCKCGYAQSQHMEGTQINQS-EKWNYKKH
TKEFPTDAFGDIQFETLGKKGK--------YIRLSCDTDAEILYELLTQHWHLKTPNLVI
SVTGGAKNFALKPRMRKIFSRLIYIAQSKGAWILTGGTHYGLMKYIGEVVRDNTISRSS-
----EENIVAIGIAAWGMVSNRDTLIRNGDAE--GYFSAQYLMDDFTRDPLYILDNNHTH
LLLVDNGCHGHPTVEA--KLRDQLEKYISERTIQ--------------------------
---DSNYGGKIPIVCF--------AQGGG---KETL---K--------------AINTSI
KSKIPCVVVEGSGQIADVIASLVEVE--DALTSSAIKEKLVRFLPRTVSRLPEEETESWI
KWLKEILECSHLLTVIKMEEAGDEIVSNAISYALYK--------A-FSTNEQDKDNWNGQ
LKLLLEWNQLDLANDEIFTNDRRWESADLQEVMFTALIKDRPKFVRLFLENGLNLRKFLT
HDVLTELFSNHFSTLVYRNLQIAKNSYNDTLLTFVWKLVANFRRGFRKEDRNGRDEMDIE
LH-DVSPITRHPLQALFIWAILQNKKELSKVIWE-----------QTRGCTLAALGASKL
LKTLAKVKNDINAAGESEELANEYETRAAELFTECYSSDEDLAEQLLVYSCDAWGGSNCL
ELAVEATDQHFIAQPGVQNFLSKQWYGEISRDTKNWKIILCLFIIPLVGCGFVSFRKKPV
DKHKKLLWYYVAFFTSPFVVFSWNVVFYIAFLLLFAYVLLMDFHSVPHPPELVLYSLVFV
LFCDEVRQ---------------------------WYVNGVNYFTDLWNVMDTLG-LFYF
IAGIVFR----------------------------LHSSNKSSLYSGRVIFCLDYIIFTL
RLIHIFTVSRNLGPKIIMLQRMLIDVFFFLFLFAVWMVAFGVARQGILRQNEQRWRWIFR
SVIYEPYLAMFGQVPSDVDGTTYDFAHCTFTGNESKPLCVELDEHNLPRFPEWITIPLVC
IYMLSTNILLVNLLVAMFGYTVGTVQENNDQVWKFQRYFLVQEYCSRLNIPFPFIIFAYF
YMVVKKCFKCCCKEKNMESSLCCFKNEDNETLAWEGVM--KENYLVKINTKAND-TSEE-
---MRHRFRQLD-------------T-------K------------L----NDLKGLLKE
------------I-------AN------------------------KIK-----------
-------------------------------
>Olive baboon
------------------------------------------------------------
-----------M-SFGGAKLSMRNRRNGI--------LDSTRTLYSSASRSTD-------
-----------------LSYSESDLVNFIQ-ANFKKRE----------CVFF--------
------TKDSKAT--------------E--NVCKCGYAQSQHMEGTQINQS-EKWNYKKH
TKEFPTDAFGDIQFETLGKKGK--------YIRLSCDTDAEILYELLTQHWHLKTPNLVI
SVTGGAKNFALKPRMRKIFSRLIYIAQSKGAWILTGGTHYGLMKYIGEVVRDNTISRSS-
----EENIVAIGVAAWGMVSNRDTLIRNCDAE--GYFSAQYPMDDFTRDPLYILDNNHTH
LLLVDNGCHGHPTVEA--KLRNQLEKYISERTIQ--------------------------
---DSNYGGKIPIVCF--------AQGGG---KETL---K--------------AINTSI
KSKIPCVVVEGSGQIADVIASLVEVE--DALTSSAVKEKLVRFLPRTVSRLPEEETESWI
KWLKEILESSHLLTVIKMEEAGDEIVSNAISYALYK--------A-FSTNEQDKDNWNGQ
LKLLLEWNQLDLANDEIFTNDRRWESADLQEVMFTALIKDRPKFVRLFLENGLNLRKFLT
HDVLTELFSNHFSTLVYRNLQIAKNSYNDALLTFVWKLVANFRRGFRKEDRNGRDEMDIE
LH-DVSPITRHPLQALFIWAILQNKKELSKVIWE-----------QTRGCTLAALGASKL
LKTLAKVKNDINAAGESEELANEYETRAVELFTECYSSDEDLAEQLLVYSCEAWGGSNCL
ELAVEATDQHFIAQPGVQNFLSKQWYGEISRDTKNWKIILCLFIIPLVGCGFVSFRKKPV
DKHKKLLWYYVAFFTSPFVVFSWNVVFYIAFLLLFAYVLLMDFHSVPHPPELVLYALVFV
LFCDEVRQ---------------------------WYINGVNYFTDLWNVMDTLG-LFYF
IAGIVFR----------------------------LHSSNKSSLYSGRVIFCLDYIIFTL
RLIHIFTVSRNLGPKIIMLQRMLIDVFFFLFLFAVWMVAFGVARQGILRQNEQRWRWIFR
SVIYEPYLAMFGQVPSDVDGTTYDFAHCTFTGNESKPLCVELDEHNLPRFPEWITIPLVC
IYMLSTNILLVNLLVAMFGYTVGTVQENNDQVWKFQRYFLVQEYCSRLNIPFPFVVFAYF
YMVVKKCFKCCCKEKNMESSVCCFKNEDNETLAWEGVM--KENYLVKINTKAND-TSEE-
---MRHRFRQLD-------------T-------K------------L----NDLKGLLKE
------------I-------AN------------------------KIK-----------
-------------------------------
>Common marmoset
------------------------------------------------------------
-----------M-SFGGTRLSMRSRRNGT--------LDSTRTLYSSASRSID-------
-----------------LSYSESDLVNFIQ-ANFKKRE----------CVFF--------
------TKDSKAT--------------E--NVCKCGYPQSQHMEGTQINQN-EKWNYKKH
TKEFPTDAFGDIQFETLGKKGK--------YIRLSCDTDAEILYELLTQHWHLKTPNLVI
SVTGGAKNFSLKPRMRKIFSRLIYIAQSKGAWILTGGTHYGLMKYIGEVVRDNTISRSS-
----EENIVAIGIAAWGMVSNRDTLIRNCDAE--GYFSAQYPMDDFTRDPLYILDNNHTH
LLLVDNGCHGHPTVEA--KLRNQLEKYISERTIQ--------------------------
---DSNYGGKIPIVCF--------AQGGG---RETL---K--------------AINTSI
KSKIPCVVVEGSGQIADVIASLVEVE--DAVTSSAIKEKLVRFLPRTVSRLPEEETESWI
KWLKEILESSHLLTVIKMEEAGDEIVSNAISYALYK--------A-FSTNEQDKDNWNGQ
LKLLLEWNQLDLANDEIFTNDRRWESADLQEVMFTALIKDRPKFVRLFLENGLNLRKFLT
HDVLTELFSNHFSTLVYRNLQIAKNSYNDALLTFVWKLVANFRRGFRKEDRNGRDEMDIE
FH-DVSPITRHPLQALFIWAILQNKKELSKVIWE-----------QTRGCTLAALGASKL
LKTLAKVKNDINAAGESEELANEYETRAVELFTECYSSDEDLAEQLLVYSCEAWGGSNCL
ELAVEATDQHFIAQPGVQNFLSKQWYGEISRDTKNWKIILCLFIIPLVGCGFVSFRKKPV
DKHKKLLWYYVAFFTSPFVVFSWNVVFYIAFLLLFAYVLLMDFHSVPHPPELVLYALVFV
LLCDEVRQ---------------------------WYINGVNYFTDLWNVMDTLG-LFYF
IAGIVFR----------------------------LHSSNKSSLYSGRVIFCLDYIIFTL
RLIHIFTVSRNLGPKIIMLQRMLIDVFFFLFLFAVWMVAFGVARQGILRQNEQRWRWIFR
SVIYEPYLAMFGQVPSDVDGTTYDFAHCTFTGNESKPLCVELDEHNLPRFPEWITIPLVC
IYMLSTNILLVNLLVAMFGYTVGTVQENNDQVWKFQRYFLVQEYCSRLNIPFPFVVFAYF
YMVVKKCFKCCCKEKNVESSVCCFKNEDNETLAWEGVM--KENYLVKINTKAND-TSEE-
---MRHRFRQLD-------------T-------K------------L----NDLKSLLKE
------------I-------AN------------------------KIK-----------
-------------------------------
>Bushbaby
------------------------------------------------------------
-----------M-SFEAARLSMRKRRNGT--------LDSTRTLYSSMSRSID-------
-----------------LSYSESDFVNFIQ-ANFKKRE----------CVFF--------
------TKDAKAT--------------E--SVCKCGYAQSHHIEGTQINQN-EKWNYKKH
TKEFPTDAFGDIQFESLGKKGK--------YIRLSSDTDAEPLYELLTQHWHLRTPNLVI
SVTGGAKNFALKPRMRKIISRLIYIAQTKGAWILTGGTHYGLMKYIGEVVRDNTISRNS-
----EENIVAIGIAAWGMVSNRDTLIRNCDAE--GCFLAQYIMDDFTRDPLYILDNNHTH
LLLVDNGCHGHAAVEA--KLRSQLEKYISELTIP--------------------------
---DSNYGGKIPIVCF--------AQGGG---KETL---K--------------AINTSI
KSKIPCVVVEGSGQIADVIASLVEVE--DALTLSIIKEKLVRFLPRTVSRLPEEETENWI
RWLKEILESSHLLTVIKMEEAGDEIVSNAISYALYK--------A-FSTNEQDKDNWNGQ
LKLLLEWNQLDLANDEIFTNDRRWESADLQEVMFTALIKDRPKFVRLFLENGLNLRKFLT
HDVLTELFSSHFSTLVYRNLQIAKNSYNDALLTFVWKLVANFRRGFRKEDRNSRDDLDVE
FH-DVSPITRHPLQALFIWAILQNKKELSKVIWE-----------QTRGCTLAALGASKL
LKTLAKVKNDINAAGESEELANEYETRAVELFTECYSSDEDLAEQLLVYSCEAWGGSNCL
ELAVEATDRHFIAQPGVQNFLSKQWYGEISRDTKNWKIILCLFIIPLVGCGFVSFRKKPL
EKHKKLLWYYVAFFTSPFVVFSWNVVFYIAFLLLFAYVLLMDFHTVPQPPELVLYALVFV
LFCDEVRQ---------------------------WYVNGVNYFTDLWNVMDTLG-LFYF
IAGIAFR----------------------------LHNSNKSSLYSGRVIFCLDYIIFTL
RLIHIFTVSRNLGPKIIMLQRMMIDVFFFLFLFAVWMVAFGVARQGILRQNEHRWRWIFR
SVIYEPYLAMFGQVPSDVDGTTYDFSHCTFTGNESKPLCVELDEHNLPRFPEWITIPLVC
IYMLSTNILLVNLLVAMFGYTVGTVQENNDQVWKFQRYFLVQEYCSRLNIPFPFVVFAYF
YMVVKKCVGCCYRKRGAESSLCCFRNEDNETLAWEGVM--KENYLVKINTKAND-TSEE-
---MRHRFRQLD-------------T-------K------------L----NDLKGLLKE
------------I-------AN------------------------KIK-----------
-------------------------------
>Dog
------------------------------------------------------------
-----------M-SFEGARLSMRNRRNGT--------LDSTRTLYSSTSRSTD-------
-----------------VSYSESDLVNFIQ-ANFKKRE----------CVFF--------
------TKDSKAT--------------E--NVCKCGYAQSQHIEGTQINSN-EKWNYKKH
TKEFPTDAFGDIQFETLGKKGK--------YIRLSCDTDAETLYELLTQHWHLKTPNLVI
SVTGGAKNFALKPRMRKIFSRLIYIAQSKGAWILTGGTHYGLMKYIGEVVRDNTISRNS-
----EENIVAIGIAAWGMVSNRDTLLRNCDAE--GYFSAQYIMDDFKRDPLYILDNNHTH
LLLVDNGCHGHPTVEA--KLRNQLEKYISERTIQ--------------------------
---DSNYGGKIPIVCF--------AQGGG---RETL---K--------------AINTSI
KSKIPCVVVEGSGQIADVIASLVEVE--DVLTSSVVKEKLVRFLPRTVSRLPEEETESWI
KWLKEILESSHLLTVIKMEEAGDEIVSNAISYALYK--------A-FSTNEQDKDNWNGQ
LKLLLEWNQLDLANEEIFTNDRRWESADLQEVMFTALIKDRPKFVRLFLENGLNLRKFLT
NDVLTELFSNHFSTLVYRNLQIAKNSYNDALLTFVWKLVANFRRGFRKEDRSSRDDIDVE
LH-DVSPITRHPLQALFIWAILQNKKELSKVIWE-----------QTRGCTLAALGASKL
LKTLAKVKNDINAAGESEELANEYETRAVELFTECYSSDEDLAEQLLVYSCEAWGGSNCL
ELAVEATDQHFIAQPGVQNFLSKQWYGEISRDTKNWKIILCLFIIPLVGCGFVSFRKKPI
DKHKKILWYYVAFFTSPFVVFAWNVVFYIAFLLLFAYVLLMDFHSVPHSPELVLYALVFV
LFCDEVRQ---------------------------WYMNGVNYFTDLWNVMDTLG-LFYF
IAGIVFR----------------------------LHPSNKTSLYSGRVIFCLDYIIFTL
RLIHIFTVSRNLGPKIIMLQRMLIDVFFFLFLFAVWMVAFGVARQGILRQNEHRWRWIFR
SVIYEPYLAMFGQVPSDVDGTTYDFAHCTFTGNESKPLCVELDEHNLPRFPEWITIPLVC
IYMLSTNILLVNLLVAMFGYTVGTVQENNDQVWKFQRYFLVQEYCNRLNIPFPFVVFAYF
YMVVKKCFGCCCREKHAEPSACCFRNEDNETLAWEGVM--KENYLVKINTKAND-TSQE-
---MRHRFRQLD-------------T-------K------------I----NDLKGLLKE
------------I-------AN------------------------KIK-----------
-------------------------------
>Panda
------------------------------------------------------------
-----------M-SFEVARLSMRNRRNGT--------LDSTRTLYSSMSRSTD-------
-----------------VSYSESDLVNFIQ-ANFKKRE----------CVFF--------
------TKDSKAT--------------D--NVCKCGYAQSQHIEGTQTNPN-EKWSYKKH
TKEFPTDAFGDIQFETLGKKGK--------YIRLSCDTDAETLYELLTQHWHLKTPNLVI
SVTGGAKNFALKPRMRKIFSRLIYIAQSKGAWILTGGTHYGLMKYIGEVVRDNTISRNS-
----EENIVAIGIAAWGMVSNRDTLLRNCDAE--GYFSAQYIMDDFKRDPLYILDNNHTH
LLLVDNGCHGHPTVEA--KLRNQLEKYISERTIQ--------------------------
---DSNYGGKIPIVCF--------AQGGG---KETL---K--------------AINTSI
KSKIPCVVVEGSGQIADVIASLVEVE--DALTSSVVKEKLVRFLPRTVSRLPEEETESWI
KWLKEILESSHLLTVIKMEEAGDEIVSNAISYALYK--------A-FSTNEQDKDNWNGQ
LKLLLEWNQLDLANDEIFTNDRRWESADLQEVMFTALIKDRPKFVRLFLENGLNLRKFLT
NDVLTELFSNHFSTLVYRNLQIAKNSYNDALLTFVWKLVANFRRGFRKEDRNSRDDIDVE
FH-DVSPITRHPLQALFIWAILQNKKELSKVIWE-----------QTRGCTLAALGASKL
LKTLAKVKNDINAAGESEELANEYETRAVELFTECYSSDEDLAEQLLVYSCEAWGGSNCL
ELAVEATDQHFIAQPGVQNFLSKQWYGEISRDTKNWKIILCLFMIPLVGCGFVSFRKKPI
DKHKKVLWYYVAFFTSPFVVFAWNVVFYIAFLLLFAYVLLMDFHSVPHSPELVLYALVFV
LFCDEVRQ---------------------------WYMNGVNYFTDLWNVMDTLG-LFYF
IAGIVFR----------------------------LHPSNKTSLYSGRVIFCLDYIIFTL
RLIHIFTVSRNLGPKIIMLQRMLIDVFFFLFLFAVWMVAFGVARQGILRQNEHRWRWIFR
SVIYEPYLAMFGQVPSDVDGTTYDFAHCTFTGNESKPLCVELDEHNLPRFPEWITIPLVC
IYMLSTNILLVNLLVAMFGYTVGTVQENNDQVWKFQRYFLVQEYCNRLNIPFPFVVFAYF
YMVVKKCFGCCCREKNAEPSACCFRNEDNETLAWEGVM--KENYLVKINTKAND-TSEE-
------------------------------------------------------------
------------------------------------------------------------
-------------------------------
>Horse
------------------------------------------------------------
-----------M-SFEGSRLSMRNRRNGM--------LDSTRTLYSSASRSTD-------
-----------------VSYSESDLVNFIQ-ANFKKRE----------CVFF--------
------TKDSKAT--------------E--NVCKCGYAQSQHIEGTQINQN-EKWNYKKH
TKEFPTDAFGDIQFDTLGRKGK--------YIRLSCDTDAETLYELLTQHWHLKTPNLVI
SVTGGAKNFALKPRMRKIFSRLIYIAQSKGAWILTGGTHYGLMKYIGEVVRDNTISRSS-
----EENIVAIGIAAWGMVSNRDTLIRNCDAE--EYFSAQYIMDDFKRDPLYILDNNHTH
LLLVDNGCHGHPTVEA--KLRDQLEKYISERTIQ--------------------------
---DSNYGGKIPIVCF--------AQGGG---KETL---K--------------AINTSI
KSKIPCVVVEGSGQIADVIASLLEVE--DALTSSIVKEKLVRFLPRTVSRLPEEETESWI
KWLKEILESSHLLTVIKMEEAGDEIVSNAISYALYK--------A-FSTNEQDKDNWNGQ
LKLLLEWNQLDLANDEIFTNDRRWESADLQEVMFTALIKDRPKFVRLFLENGLNLRTFLT
NDVLTELFSNHFSTLVYRNLQIAKNSYNDALLTFVWKLVANFRRGFRKEDRNSRDEIDIE
LH-DVSPITRHPLQALFIWAILQNKKELSKVIWE-----------QTRGCTLAALGASKL
LKTLAKVKNDINAAGESEELANEYETRAVELFTECYSNDEDLAEQLLVYSCEAWGGSNCL
ELAVEATDQHFIAQPGVQNFLSKQWYGEISRDTKNWKIILCLFIIPLVACGFISFRKKPI
DKHKKLLWYFVAFFTSPFVVFSWNVVFYIAFLLLFAYVLLMDFHSVPHPPELVLYALVFV
LFCDEVRQ---------------------------WYVNGVNYFTDLWNVMDTLG-LFYF
IAGIAFR----------------------------LHPSNKTSLYSGRVIFCLDYIIFTL
RLIHIFTVSRNLGPKIIMLQKMLVDVFFFLFLFAVWMVAFGVARQGILRQNEYRWRWIFR
SVIYEPYLAMFGQVPSDVDGTTYDFSHCTFTGNESKPLCVELDEHNVPRFPEWITIPLVC
IYMLSTNILLVNLLVAMFGYTVGMVQENNDQVWKFQRYFLVHEYCSRLNIPFPFVVFAYF
YRVVKKFFKCCCKEKDVESSACCFKNEDNETLAWEGVM--KENYLVKINTKAND-TSEE-
---MRHRFRQLD-------------T-------K------------L----NDLKGLLKE
------------I-------AN------------------------KIK-----------
-------------------------------
>Cow
------------------------------------------------------------
-----------M-SFKGARFSMRNRRNGT--------PDSTRTLYSSASRSTD-------
-----------------VSYAESDLVNFIE-ANFKKRE----------CVFF--------
------TKDSKAT--------------E--NVCKCGYAQNQHIEGTQINQN-EKWNYKKH
TKEFPTDAFGDVQFETQGKKGK--------YIRLSCDTDAETLYELLTQHWHLKTPNLVI
SVTGGARNFALKPRMRKIFSRLIYIAQSKGAWILTGGTHYGLMKFIGEVVRDNTISRNS-
----EENIVAIGIAAWGMVSNRDTLIRNCDVE--GYFSAQYIMDDFKRDPLYILDNNHTH
LLLVDNGCHGHPTVEA--KLRNQLEKYISERTIQ--------------------------
---DSNYGGKIPIVCF--------AQGGG---KETL---K--------------AINTSV
KSKIPCVVVEGSGQIADVIASLVEVE--DVLTSSIIKEKLVRFLPRTVSRLPEEETESWI
RWLKEIVESSHLLTVIKMEEAGDEIVSNAISYALYK--------A-FSTNEQDKDNWNGQ
LKLLLEWNQLDIANDEIFTNDRRWESADLQEVMFTALIKDRPKFVRLFLENGLNLRKFLT
NDVLTELFSNHFSSLVYRNLQIAKNSYNDALLTFVWKLVANFRRGFRKEDRNSRDEIDIE
LH-DVSPITRHPLQALFIWAILQNKKELSKVIWE-----------QTRGCTLAALGASKL
LKTLAKVKNDINAAGESEELANEYETRAVELFTECYSSDEDLAEQLLVYSCEAWGGSSCL
ELAVEATDQHFIAQPGVQNFLSKQWYGEISRDTKNWKIILCLFIIPLVGCGFVSFRKKPL
DKHRRLLWYYVAFFTSPFVVFSWNVVFYIAFLLLFAYVLLMDFHSVPHAPELVLYALVFV
LFCDEVRQ---------------------------WCVNGVNYFTDLWNVMDSLG-LFYF
IAGIVFR----------------------------LHPANKTSLYSGRVIFCLDYIIFTL
RLIHIFTVSRNLGPKIIMLQRMLIDVFFFLFLFAVWMVAFGVARQGILRQNEHRWRWIFR
SVIYEPYLAMFGQVPSDVDGTTYDFSHCTFTGNESKPLCVELDEHNLPRFPEWITIPLVC
IYMLSTNILLVNLLVAMFGYTVGTVQENNDQVWKFQRYFLVQEYCSRLNIPFPFVVFAYF
YKVAKKCFRCCCKERSTEPSACCFRNEDNMTLAWEGVM--KENYLVKINTKASD-PSEE-
---IRHRFRQLD-------------T-------K------------L----NDLKGILKE
------------I-------AN------------------------KIK-----------
-------------------------------
>Pig
MQ----------------------------------------------------------
QSQEETQEGEEM-SFKGARLSMRNRRNGM--------LDSTRTLYSSASRSTDVSYSESP
RAVLFGTRFSLFQACVHVAFRTSHLLKVWEVANFGRRRDGAALRGCWACQYFDVIGGVHL
PLPTWSTSFESAPAVNLAPVLCELHDRE--NVCKCGYAQSQHIEGTQINQN-EKWNYKKH
TKEFPTDAFGDIQFETLGKRGKGVLKSAPQYIRLSCDTDAETLYELLTQHWHLKTPHLVI
SVTGGAKNFALKPRMRKIVSRLIYIAQSKGAWILTGGTHYGLMKYIGEVVRDNTISRNS-
----EENIVAIGIAAWGMVSNRDTLIRTCDVE--GYFSAQYIMDDFKRDPLYILDNNHTH
LLLVDNGGHGHPTVEA--KLRNQLEKYISERTIQ--------------------------
---DSNYGGKIPIVCF--------AQGGG---KETL---K--------------AINTSI
KSKIPCVVVEGSGQIADVIASLVEVE--DALTSSVIKEKLVRFLPRTVSRLPEEETESWI
KWLKEILESSHLLTVIKIEEAGDEIVSNAISYALYK--------A-FSTNEQDKDNWNGQ
LKLLLEWNQLDLANDEIFTNDRRWESADLQEVMFTALIKDRPKFVRLFLENGLNLRKFLT
NDVLTELFSNHFSTLVYRNLQIAKNSYNDALLTFVWKLVANFRRGFRKEDRNSRDELDIE
LH-DVSPITRHPLQALFIWAILQNKKELSKVIWE-----------QTRGCTLAALGASKL
LKTLAKVKNDINAAGESEELANEYETRAVELFTECYSSDEDLAEQLLVYSCEAWGGSNCL
ELAVEATDQHFIAQPGVQNFLSKQWYGEISRDTKNWKIILCLFIIPLVGCGFVSFRKKPL
DKRRQLLWSYVAFFTSPFVVFSWNVVFYIAFLLLFAYVLLMDFHSVPHPPELVLYALVFV
LFCDEVRQ---------------------------WYMNGVNYFTDLWNVMDTLG-LFYF
IAGIVFR----------------------------LHPSNRTSLYSGRVIFCLDYIIFTL
RLIHIFTVSRNLGPKIIMLQRMLIDVFFFLFLFAVWMVAFGVARQGILRQNEHRWRWIFR
SVIYEPYLAMFGQVPSDVDGTTYDFSHCTFTGNESKPLCVELDEHNLPRFPEWITIPLVC
IYMLSTNILLVNLLVAMFGYTVGTVQENNDQVWKFQRYFLVQEYCSRLNIPFPFVVFAYF
YMVVKKCFRCCCKERSTESSACCFKNEDNKTLAWEGVM--KENYLVKINTKAND-TSEE-
---MRHRFRQLD-------------T-------K------------L----NDLKGLLKE
------------I-------AN------------------------KIK-----------
-------------------------------
>Guinea pig
------------------------------------------------------------
-----------M-SFEGARLSMRSRRNGT--------LGSTRTLYSSVSRSTD-------
-----------------VSYSDSDLVNFIQ-ANFKKRE----------CVFF--------
------TKDSKAT--------------E--NLCKCGYARSQHIEGTQVNDS-DKWNYKKH
TKELPTDAFGDIQFETLGKKGK--------YIRLSCDTDAEILYELLTQHWHLKTPNLVI
SVTGGAKNFALKPRMRKIFSRLIYIAQSKGAWILTGGTHYGLMKYIGEVVRDNTISRNS-
----EENIVAIGIAAWGMVSNRDTLVRTCEAE--EHFSAQYIMDDFTRDPLYILDNNHTH
LLLVDNGCHGHPTIEA--KLRNQLEKYISERTSP--------------------------
---DSNYGGKIPIVCF--------AQGGG---RETL---K--------------AINTAV
KSKIPCVVVEGSGQIADVIASLVELE--DALTSSMVKEKLVRFLPRTVSRLPEEETESWI
KWLKEILECSHLLTVIKMEEAGDEIVSNAISYALYK--------A-FSTNEQDKDNWNGQ
LKLLLEWNQLDLASDEIFTNDRRWESSDLQEVMFTALIKDRPKFVRLFLENGLNLQKFLT
DDVLSELFSNHFSTLVYRNLQIAKNSYNDALLTFVWKLVANFRRSFWKEERSSRDDLDVE
IH-DPSSITRHPLQALFIWAILQNKRELSKVIWE-----------QTRGCTLAALGASKL
LKTLAKVKNDINAAGESDELANEYETRAVELFTECYSSDEDLAEQLLVYSCEAWGGSNCL
ELAVEATDQHFIAQPGVQNFLSKQWYGEISRDTKNWKIILCLFIIPLVGCGFVSFRKKPV
DKHKKLLWNYVAFFTSPFVVFSWNVVFYIAFLLLFAYVLLMDFHSVPHTPELVLYALVFV
LFCDEVRQ---------------------------WYMNGVNYFTDLWNVMDTLG-LFYF
IAGIVFR----------------------------LHSANKSSLYCGRVIFCLDYIIFTL
RLIHIFTVSRNLGPKIIMLQRMLIDVFFFLFLFAVWMVAFGVARQGILRQNEQRWRWIFR
SVIYEPYLAMFGQVPSDVDGTTYDFARCTFTGNESKPLCVELDEHNLPRFPEWVTIPLVC
IYMLSTNILLVNLLVAMFGYTVGTVQENNDQVWKFQRYFLVQEYCSRLNIPFPFVVFAYF
YMVVKKFFKCCCKEKKTESSACCFKNEDNETLAWEGVM--KENYLVKINTKASD-NSEE-
---MRHRFRQLD-------------T-------K------------L----NDLKCLLKE
------------I-------AA------------------------KIK-----------
-------------------------------
>Rat
------------------------------------------------------------
-----------M-SFEGARLSMRSRRNGT--------LGSTRTLYSSVSRSTD-------
-----------------VSYSESDLVNFIQ-ANFKKRE----------CVFF--------
------TRDSKAM--------------E--SICKCGYAQSQHIEGTQINQN-EKWNYKKH
TKEFPTDAFGDIQFETLGKKGK--------YLRLSCDTDSETLYELLTQHWHLKTPNLVI
SVTGGAKNFALKPRMRKIFSRLIYIAQSKGAWILTGGTHYGLMKYIGEVVRDNTISRNS-
----EENIVAIGIAAWGMVSNRDTLIRNCDDE--GHFSAQYIMDDFMRDPLYILDNNHTH
LLLVDNGCHGHPTVEA--KLRNQLEKYISERTSQ--------------------------
---DSNYGGKIPIVCF--------AQGGG---RETL---K--------------AINTSV
KSKIPCVVVEGSGQIADVIASLVEVE--DVLTSSMVKEKLVRFLPRTVSRLPEEEIESWI
KWLKEILESPHLLTVIKMEEAGDEVVSSAISYALYK--------A-FSTNEQDKDNWNGQ
LKLLLEWNQLDLASDEIFTNDRRWESADLQEVMFTALIKDRPKFVRLFLENGLNLQKFLT
NEVLTELFSTHFSTLVYRNLQIAKNSYNDALLTFVWKLVANFRRSFWKEDRSSREDLDVE
LH-DASLTTRHPLQALFIWAILQNKKELSKVIWE-----------QTKGCTLAALGASKL
LKTLAKVKNDINAAGESEELANEYETRAVELFTECYSSDEDLAEQLLVYSCEAWGGSNCL
ELAVEATDQHFIAQPGVQNFLSKQWYGEISRDTKNWKIILCLFIIPLVGCGLVSFRKKPI
DKHKKLLWYYVAFFTSPFVVFSWNVVFYIAFLLLFAYVLLMDFHSVPHTPELILYALVFV
LFCDEVRQ---------------------------WYMNGVNYFTDLWNVMDTLG-LFYF
IAGIVFR----------------------------LHSSNKSSLYSGRVIFCLDYIIFTL
RLIHIFTVSRNLGPKIIMLQRMLIDVFFFLFLFAVWMVAFGVARQGILRQNEQRWRWIFR
SVIYEPYLAMFGQVPSDVDSTTYDFSHCTFSGNESKPLCVELDEYNLPRFPEWITIPLVC
IYMLSTNILLVNLLVAMFGYTVGIVQENNDQVWKFQRYFLVQEYCNRLNIPFPFVVFAYF
YMVVKKCFKCCCKEKNTESSACCFRNEDNETLAWEGVM--KENYLVKINTKAND-NAEE-
---MRHRFRQLD-------------T-------K------------L----NDLKGLLKE
------------I-------AN------------------------KIK-----------
-------------------------------
>Mouse
---------------------------MSSTTTAT------AAKVLVLLHGK--------
-----------M-SFEGARLSMRSRRNGT--------MGSTRTLYSSVSRSTD-------
-----------------VSYSDSDLVNFIQ-ANFKKRE----------CVFF--------
------TRDSKAM--------------E--NICKCGYAQSQHIEGTQINQN-EKWNYKKH
TKEFPTDAFGDIQFETLGKKGK--------YLRLSCDTDSETLYELLTQHWHLKTPNLVI
SVTGGAKNFALKPRMRKIFSRLIYIAQSKGAWILTGGTHYGLMKYIGEVVRDNTISRNS-
----EENIVAIGIAAWGMVSNRDTLIRSCDDE--GHFSAQYIMDDFTRDPLYILDNNHTH
LLLVDNGCHGHPTVEA--KLRNQLEKYISERTSQ--------------------------
---DSNYGGKIPIVCF--------AQGGG---RETL---K--------------AINTSV
KSKIPCVVVEGSGQIADVIASLVEVE--DVLTSSMVKEKLVRFLPRTVSRLPEEEIESWI
KWLKEILESSHLLTVIKMEEAGDEIVSNAISYALYK--------A-FSTNEQDKDNWNGQ
LKLLLEWNQLDLASDEIFTNDRRWESADLQEVMFTALIKDRPKFVRLFLENGLNLQKFLT
NEVLTELFSTHFSTLVYRNLQIAKNSYNDALLTFVWKLVANFRRSFWKEDRSSREDLDVE
LH-DASLTTRHPLQALFIWAILQNKKELSKVIWE-----------QTKGCTLAALGASKL
LKTLAKVKNDINAAGESEELANEYETRAVELFTECYSNDEDLAEQLLVYSCEAWGGSNCL
ELAVEATDQHFIAQPGVQNFLSKQWYGEISRDTKNWKIILCLFIIPLVGCGLVSFRKKPI
DKHKKLLWYYVAFFTSPFVVFSWNVVFYIAFLLLFAYVLLMDFHSVPHTPELILYALVFV
LFCDEVRQ---------------------------WYMNGVNYFTDLWNVMDTLG-LFYF
IAGIVFR----------------------------LHSSNKSSLYSGRVIFCLDYIIFTL
RLIHIFTVSRNLGPKIIMLQRMLIDVFFFLFLFAVWMVAFGVARQGILRQNEQRWRWIFR
SVIYEPYLAMFGQVPSDVDSTTYDFSHCTFSGNESKPLCVELDEHNLPRFPEWITIPLVC
IYMLSTNILLVNLLVAMFGYTVGIVQENNDQVWKFQRYFLVQEYCNRLNIPFPFVVFAYF
YMVVKKCFKCCCKEKNMESNACCFRNEDNETLAWEGVM--KENYLVKINTKAND-NSEE-
---MRHRFRQLD-------------S-------K------------L----NDLKSLLKE
------------I-------AN------------------------NIK-----------
-------------------------------
>African elephant
------------------------------------------------------------
-----------M-PFQAARFSMRSRRKGTQD----STLDSTRTLYSSVSRSTD-------
-----------------VSCSESDLVNFIQ-ANFKKRE----------CVFF--------
------TKDSKAT--------------E--NLCKCGYTQNQHIEGTQINQN-EKWNYKKH
TKELPTDAFGDIQFETLGKKGK--------YIRLSCDTDAETLYELLTQHWQLKTPNLVI
SVTGGAKNFALKPRMRKIFSRLIYIAQSKGAWILTGGTHYGLMKYIGEVVRDNTISRNS-
----EENIVAIGIAAWGMVSNRDTLIRNCDAE--GYFLAQYIMDDFKRDPLYILDNNHTH
LLLVDNGCHGHPTVEA--KLRNQLEKYISERTIH--------------------------
---DSHYGGKIPIVCF--------AQGGG---KETL---K--------------AINASI
KSKIPCVVVEGSGQIADVIASLVEME--DILTPSIIKEKLVRFLPRTVSRLPEEETESWI
KSLKEILESAHLLTVIKMEEAGDEIVSNAISYALYK--------A-FSTNEQDKDNWNGQ
LKLLLEWNQLDLASDEIFTNDRRWESADLEEVMFMALIKDRPKFVRLFLENGLNLRKFLT
NEVLTELFSHHFSTPVYRNLQIAKNSYNDALLTFVWKLVANFRRGFRKEDRNSRDEMDIE
LH-DVSPITRHPLQALFIWAILQNKKELSKVIWE-----------QTRGCTLAALGASKI
LKTLAKVKNDINAAGESEELANEYETRAVELFTECYSSDEDLAEQLLVYSCEAWGGSNCL
ELAVEATDQHFIAQPGVQNFLSKQWYGEISRDTKNWKIILCLFIIPLVGCGFVSFRKKPV
DKHKKLLWYYVAFFTSPFVVFSWNVVFYIAFLLLFAYVLLMDFHSVPHSPELVLYSLVFV
LFCDEIRQ---------------------------WYMNGVNYFTDLWNVMDTLG-LFYF
IAGIAFR----------------------------LHPTNKSSLYSGRVIFCLDYIIFTL
RLIHIFTVSRNLGPKIIMLQRMLIDVFFFLFLFAVWMVAFGVARQGILRQNEHRWKWIFR
SVIYEPYLAMFGQVPSDVDGTTYDFAHCTFTGNESKPLCVELDEHSLPRFPEWITIPLVC
IYMLSTNILLVNLLVAMFGYTVGTVQENNDQVWKFQRYFLVQEYCSRLNIPFPFVVFAYF
YMVVKKCFKCCCREKKVESSACCVTNEDNDTLAWEGVM--KENYLVKIHTKAND-NSEE-
---MRHRFRQLD-------------T-------K------------L-------------
------------G-------SQELR-----------------------------------
-------------------------------
>Nine-banded armadillo
------------------------------------------------------------
-----------M-PLVGGRLSMSIRRNGT--------LDSTHTLYSSASRSTN-------
-----------------VSYSETDLVDFIQ-TNIKKRE----------CVFF--------
------TKDSKAT--------------E--TVCKCGYAQSQHVEGTQVNQT-EKWNYKKH
TKELPTDAFGDIQFESLGKKGK--------YIRLSCDTDAETLYELLTQHWHLKTPNLVI
SVTGGAKNFALKPRMRKIFSRLIYIAQSKGAWLLTGGTHYGLMKYIGEVVRDNTISRSS-
----EENIVAIGIAAWGMVSNRDTLIRNCDAE--GCFTAQYIMDDFKRDPLYILDNNHTH
LLLVDNGCHGYPTVEA--KLRNQLEKYISERTIQ--------------------------
---DSNYGGKIPIVCF--------AQGGG---KETL---K--------------AIHTSI
KSKIPCVVVEGSGQTADVIASLVELE--YAVTSSIIKEKLVRFLPRTVSRLSEEETEGWI
KWLKEILESSHLLTVIKMEEAGDEIVSNAISYALYK--------A-FSTNEQHKDNWNGQ
LKLLLEWNQLDLASDEIFTNDRRWESADLQEVMFSALIKDRPKFVRLFLENGLNLRKFLT
NDVLTELFSNHFSTLVYRNLRIAKNSYNDALLTFVWKLVANFRRGFRKEDRSSRDDLDIE
FH-DVSPITRHPLQALFIWAILQNKKELSKVIWE-----------QTKGCTLAALGASKL
LKTLAKVKNDINAAGESEELANEYETRAVELFTECYSSDEDLAEQLLVYSCEAWGGSNCL
ELAVEATDQHFIAQPGVQNFLSKQWYGEISRDTKNWKIILCLFIIPLVGCGFVSFRKKPI
DKHKRLLWYYMAFFTSPFVVFSWNVVFYIAFLLLFAYVMLMDFHSVPHTPELILYALVFV
LLCDEVRQ---------------------------WYMNGVDYFTDLWNVLDTLG-LFYF
IAGVGFR----------------------------LQSSNKSSLYSGRVIFCLDYIIFTL
RLIHIFTVSRNLGPKIIMLQRMMVDVFFFLFLFAVWMVAFGVARQGILRQNEYRWKWIFR
SVIYEPYLAMFGQVPSDVDGTTYDLAHCTFTGNESKPLCVELDEQNLPRFPEWITIPLVC
IYMLSTNILLVNLLVAMFGYTVGIVQENNDQVWKFQRYFLVQEYCSRLNIPFPFVVFAYF
YMMAKKCFKCCCKDKNVQSSACCFRNEDNETLAWEGVM--KENYLVKMHTKAND-TSEE-
---MRHRFRQLD-------------T-------K------------L----NDLKSLLKE
------------I-------AN------------------------KIE-----------
-------------------------------
>Tasmanian devil
------------------------------------------------------------
-----------M-HWPTGN-SMRNRRNGT--------MESVRTLYSSISRSTD-------
-----------------LSYSESDLLNFIQ-ENFKKRE----------CVFF--------
------TKDPRAT--------------D--SMCKCGYAQNQHIEGTQINQT-EKWNYKKH
TKEFPTDAFGDIQFETLGKKGK--------YIRLSCDTDPEILYELMTQHWHLKTPNLVI
SVTGGAKNFALKPRMRKIFSRLIYIAQSKGAWILTGGTHYGLMKYIGEVVRDNTISRNS-
----EENIVAIGLAAWGMVSNRDTLIRHSDAE--GHFSAQYIMDDFKRDPLYILDNNHTH
LLLVDNGCHGYPSVEA--KLRNQLEKYISERAIQ--------------------------
---DSNYGGKIPIVCF--------AQGGG---RETL---K--------------AVNTAI
KNKIPCVVVEGSGQVADVIASLIEAE--DSLASSTVKEKLIKYLPRTVARLPEEEIESWI
RWLKEILENPHLLTVIKMEEAGDEIVSNAISYALYK--------A-FSTNEQEKDNWNGQ
LKLLLEWNQLDLANEEIFTNDRRWESADLQEVMFSALVKDRPKFVRLFLENGLNLRKFLT
NDVLTELFSNNFSTLVYRNLQIAKNSYNDALLTFVWKLVANFRRGYRKEDRSSREDLDLE
LQ-DVSPITRHPLQALFIWAILQNKRELSKVIWE-----------QTRGCTLAALGASKL
LKTLAKVKNDINAAGESEELANEYETRAVELFTECYSNDEDLAEQLLVYTCEAWGGSNCL
ELAVEATDQQFIAQPGVQNFLSKQWYGEISRDTKNWKIILCLFLIPLVGCGFVSFRKKPI
DRHRRLIWSYLAFFTSPFVVFSWNVVFYIAFLLLFAYVLLMDFHSVPHTPELILYALVFV
LFCDEVRQ---------------------------WYMNGIKYFTDLWNVMDTLG-LFYF
IAGIVFR----------------------------LHSSNKSSLYSGRVIFCLDYIIFTL
RLIHIFTVSRNLGPKIIMLQRMLIDVFFFLFLFAVWMVAFGVARQGILRQNEHRWEWIFR
SVIYEPYLAMFGQVPSDVDGTTYDLSHCTFTGNESKPLCVELDEHRMPRFPEWITIPLVC
IYMLSTNILLVNLLVAMFGYTVGTVQENNDQVWKFQRYFLVQEYCSRLNIPFPFVVFAYF
YMVVKKCFRCCCKDKHAGSAACCVTNEDNETLAWEAVM--KENYLVKSNTKAND-NSEE-
---MRHRFKQLD-------------T-------K------------L----NDLKGLLKE
------------I-------AN------------------------KIK-----------
-------------------------------
>Zebra finch
-------------------------------------------MVF----------Q---
-------V--SM----GS---MRHRRNGN--------FESSRLLYSSMSRSID-------
-----------------VACSDADLANFIQ-ENFKKRE----------CVFF--------
------TKDTKSM--------------G--NLCKCGYPENQHIEGTQVNTT-EKWNYKKH
TKELPTDAFGDIQFENLGKRGK--------YIRLSCDTDSETLYDLMTQHWHLKTPNLVI
SVTGGAKNFALKPRMRKIFSRLIYIAQSKGAWIFTGGTHYGLMKYIGEVVRDNTISRSS-
----EENVVAIGIAAWGMISNRETLIRTADSD--GSYLAHYIMDDLKRDPLYCLDNNHTH
LLLVDNGTHGQPTIEA--KVRTQLEKYISERVIP--------------------------
---ESNYGGKIPIVCF--------AQGGG---KETL---K--------------SINVAI
KSKIPCVVVEGSGRIADVIASLVEAE--GTLASSCVKESLLRFLPRTISRLSEEETESWI
KWIREVLESPHLLTVIKIEEAGDEIVSNAISFALYK--------A-FSTNEHERDNWNGQ
LKLLLEWNQLDLASDEIFTNDRNWESADLQDVMFTALVKDRPKFVRLFLENGLNLRKFLT
TEVLRELYTNNFSSLVFKNLQIAKNSYNDALLTFVWKMVEDFRRGFKRYYKNSKDEMEIQ
LS-EECPITRHPLQALFIWSVLQNKKELSKVIWE-----------QTRGCTLAALGASKL
LKSMAKVKNDINAAGESEELANEYETRAVELFTECYSNDEELAEQLLTYSCEAWGGSNCL
ELAVEARDQQFIAQPGVQNFLSKQWYGEISRDTKNWKIILCLFFFPLIGCGFISFRKKPV
EKSKKLFLYYVSFFTSPFVVFSWNVIFYIAFLLLFAYVLLMDFQKEPTALEIILYVLVFI
LLCDEVRQ---------------------------WYMNGSKYFSDLWNVMDTLA-IFYF
IAGIVFR----------------------------LH-SDESSWYSGRVIFCLDYIVFTL
RLIHIFTVSRNLGPKIIMLQRMMIDVFFFLFLFAVWMVAFGVARQGILRKNEHRWEWIFR
SVIYEPYLAMFGQYPDDIDGTTYNFDHCTFSGNESKPLCVELDANNQPRFPEWITIPLVC
IYMLSTNILLVNLLVAMFGYTVGSVQENNDQVWKFQRFFLVQEYCSRLTIPFPFVIFAYI
FMVLRKCFKCCCNKESKEPSICCSRNEDNEILAWEAVM--KENYLVKINTKAND-SSEE-
---MVHRFRQLD-------------A-------K------------V---------LLSQ
------------IALGNVILSD------------------------RSV-----------
-------------------------------
>Chicken
-------MLFQ-------------------------------------------------
-------V--ST----GT---MRHRRNGN--------FESSRLLNSSISRSID-------
-----------------VSCNDSDLVNFIR-ENFKKRE----------CVFF--------
------TKDSNSV--------------G--NLCKCGYPESQHIEGTQINDD-EKWNYRKH
TKELPTDAFGDVHFENIEKRGK--------YIRLSCDTDPETLYDLMTQHWHLKTPNLVI
SVTGGAKNFALKPRMRKIFSRLIYIAQSKGAWIFTGGTHNGLMKYIGEVVRDNTISQSS-
----EESVVAIGIAAWGMISNRESLIRSSDNE--GYYLAHYIMDDLKRDPLYCLDNNHTH
LLLVDNGTHGHPTIEA--EVRTQLEKYISERVIP--------------------------
---ESNYGGKIPIVCF--------AQGGG---KETL---K--------------SIHVAI
KSKIPCVVVEGSGRIADVIASLMEAE--DTLTSSCVKESLHRYLPRTISRLSEEETESWV
KWIKEVLENPHLLTVIKTEEAGDEIVSNAIAFALYK--------A-FSTNEHNRDNWNEQ
LKLLLEWNQLDLASDEIFTNDRNWESADLQDVMFTALVKDRPKFVRLFLENGLNLRKFLT
TEVLRELYTNNFSSLVFKNLQIAKNSYNDALLTFVWKMVEDFRRGLKRDDKNNKHELEIH
LS-TECPITRHPLQALFIWSVLQNKKELSKVIWE-----------QTRGCTLAALGASKL
LKSMAKVKNDINAAGESEELANEYETRAVELFTECYSNDENLAEQLLTYSCEAWGGSNCL
ELAVEAKDQQFIAQPGVQNFLSKQWYGGISRDTNNWKIILCLFFFPLIGCGFISFRKKPV
EKSKKLFLYYVSFFTSPFVVFSWNVIFYIVFLLLFAYVLLMDFQKEPTVLEIILYVLVFI
LLCDEVRQ---------------------------WYMNGSKYLSDLWNVMDTLA-IFYF
IAGIVLR----------------------------LHSSNESSWYSGRVIFCLDYIVFTL
RLIHIFTVSRNLGPKIIMLQRMMIDVFFFLFLFAVWMVAFGVARQGILRKNEHRWEWIFR
SVIYEPYLAMFGQYPDDVDGTTYNFDRCTFSGNESKPLCVELDANNQPRFPEWITIPLVC
IYMLSTNILLVNLLVAMFGYTVGSVQENNDQVWKFQRYFLVQEYCSRLTIPFPFVIFAYI
FMVMRKCFKCCCKNESKEPSICCSRNEDNETLSWEAVM--KENYLVKINTKASD-TSEE-
---MVHRFRQLD-------------A-------K------------L----SDLKGLLKE
------------I-------SS------------------------KIK-----------
-------------------------------
