# Supplementary material for: Evidence that the cold- and menthol-sensing functions of the human TRPM8 channel evolved separately
Source: Sci Adv. 2024 Jun 21;10(25):eadm9228. doi: 10.1126/sciadv.adm9228 (PMC11192081; doi:10.1126/sciadv.adm9228)
Supplement: Supplementary file 2 — Data S1 to S4 [file sciadv.adm9228_data_s1_to_s4.zip › adm9228_data_s4.xlsx]

## Sheet: Sheet1
*SD = standard deviation, SE = standard error, SEM = standard error of the mean
	Fig. 2. Resurrected ancestral TRPM8 orthologs traffic and function in human cells.
		Figure 2A - AF647:EGFP Ratio
			Ortholog	AF647:EGFP Ratio	SD		Replicate	Extant	AncPrim	AncMam	AncVert
			Extant	0.8185	0.0994		1	0.9026	0.9055	0.8932	0.9389
			AncPrim	0.8145	0.0853		2	0.7422	0.74	0.66	0.6913
			AncMam	0.7381	0.1057		3	0.7869	0.8005	0.7083	0.7198
			AncVert	0.7649	0.1121		4	0.7538	0.7668	0.6604	0.6679
							5	0.7458	0.7395	0.6576	0.6997
							6	0.98	0.9348	0.8488	0.8719
		Figure 2B - CETSA Melting Temperature Tm
			Ortholog	Tm	SEM		Replicate	Extant	AncPrim	AncMam	AncVert
			Extant	48.02	0.2653		1	48.4	46	46.4	49.8
			AncPrim	46.1	0.3028		2	48.6	45.3	47.2	48.2
			AncMam	46.525	0.4854		3	47.8	46.7	45.2	48.5
			AncVert	48.9	0.3		4	48.2	46.4	47.3	49.4
							5	47.1			48.6
	Fig. 3. Thermosensitivity of ancestral TRPM8 orthologs.
		Figure 3 Right - Cold Thermosensitivity Against MYA
			Ortholog	MYA	Cold Thermosensitivty (kcal/mol)	SE
			Extant	0	60.4	0.1
			AncPrim	73.8	59.8	0.3
			AncMam	180.1	33	1.2
			AncVert	563.4	23	0.1
	Fig. 4. Ancestral TRPM8 orthologs are menthol receptors with variable menthol affinity.
		Figure 4A - Normalized Fluorescence Against log[Menthol]
				Extant		AncPrim		AncMam		AncVert
			log[Menthol]	AVG	SEM	AVG	SEM	AVG	SEM	AVG	SEM
			-6.5	0.00621101	0.00381702	0.00325909	0.00308475	0.0535832	0.0156809	-0.00824994	0.048982
			-6	0.015194	0.00416491	0.00676826	0.0061788	0.0712566	0.023352	0.0123085	0.0385833
			-5.5	0.0245455	0.00270981	0.0824421	0.0188826	0.297877	0.045552	-0.00508175	0.0351858
			-5	0.119736	0.00659505	0.223166	0.0397249	0.47227	0.0608037	0.0144706	0.0490993
			-4.5	0.507132	0.0208921	0.616946	0.0278709	0.759624	0.0151453	0.0691312	0.0283125
			-4	0.819288	0.0111823	0.852371	0.00862416	0.894939	0.0116246	0.341495	0.0303488
			-3.5	0.948707	0.0113849	0.980894	0.0154221	0.957617	0.010571	0.780962	0.0327655
		Figure 4B - EC50
			Ortholog	EC50 (µM)	SE
			Extant	41	3
			AncPrim	28	2
			AncMam	10	1
			AncVert	140	40
		Figure 4C - Normalized Menthol Response (100 mV)
			Ortholog	Normalized Menthol Response	SEM
			Extant	7.8105	1.1953
			AncPrim	9.3888	1.6873
			AncMam	10.7083	1.3698
			AncVert	2.8602	0.6015
			Empty pIRES2	1.0569	0.1071
		Figure 4D - Normalized Menthol Response (100 mV) Against EC50
			Ortholog	Normalized Menthol Response	SEM	EC50 (µM)	SE
			Extant	7.8105	1.1953	41	3
			AncPrim	9.3888	1.6873	28	2
			AncMam	10.7083	1.3698	10	1
			AncVert	2.8602	0.6015	140	40
		Figure 4E -V1/2
			Ortholog	V1/2	SE
			Extant	29	6
			AncPrim	10	4
			AncMam	-31	4
		Figure 4F -V1/2 Against MYA
			Ortholog	MYA	V1/2	SE
			Extant	0	29	6
			AncPrim	74.1	10	4
			AncMam	180.1	-31	4
	Fig. 6. Relationship between TRPM8 thermosensitivity and menthol sensitivity with evolutionary time.
		MYA	Relative Cold Sensitivity	Relative Menthol Sensitivity
		0	1	0.0667
		-74.1	0.9901	0.2
		-180.1	0.5464	1
		-585.9	0.3808	0.0135
	Fig. S5. CETSA western blot data and analysis of extant human and ancestral TRPM8 cellular thermal stability
		Figure S5B - Extant CETSA Normalized Intensity Density
			Temperature (°C)	AVG	SEM		#1	#2	#3	#4	#5
			58	0	0			0	0	0	0
			54.8	0	0		0	0	0	0	0
			52.3	0	0			0	0	0	0
			49	0.321985	0.0318894		0.355826	0.371902	0.305771	0.37235	0.204077
			46	0.79815	0.0498861		0.806586	0.973718	0.765397	0.778942	0.666107
			43	1.12341	0.0204859		0.975481	1.06838	1.14051	1.16469	1.12007
			40	0.947493	0.0610684		0.975481	1.04776	0.730839	0.911367	1.07202
			37	0.958005	0.0559132		1.01317	0.886859	1.13526	0.948055	0.806676
		Figure S5B - AncPrim CETSA Normalized Intensity Density
			Temperature (°C)	AVG	SEM		#1	#2	#3	#4
			58	0	0			0	0	0
			54.8	0	0		0	0	0	0
			52.3	0.00351767	0.00351767			0	0	0.010553
			49	0.0774051	0.0346083		0	0.0403537	0.119495	0.149772
			46	0.629513	0.074117		0.731564	0.470982	0.777708	0.537798
			43	0.928535	0.044428			0.866697	0.904195	1.01471
			40	0.935548	0.0426792		0.92968	0.834845	1.04362	0.934044
			37	1.05824	0.0289544		1.07032	1.13353	1.02922	0.999899
		Figure S5B - AncMam CETSA Normalized Intensity Density
			Temperature (°C)	AVG	SEM		#1	#2	#3	#4
			58	0	0		0	0	0	0
			54.8	0	0		0	0	0	0
			52.3	0.00504714	0.00504714		0	0	0.0201886	0
			49	0.218763	0.0656852		0.0718733	0.268121	0.160279	0.37478
			46	0.596341	0.0645781		0.691862	0.672025	0.409408	0.61207
			43	0.892783	0.0523275		0.968651	0.859337	0.759582	0.983562
			40	1.01845	0.159327		1.0923	1.43534	0.822915	0.723259
			37	0.9389	0.113785		0.921682	0.634994	1.0248	1.17412
		Figure S5B - AncVert CETSA Normalized Intensity Density
			Temperature (°C)	AVG	SEM		#1	#2	#3	#4	#5
			58	0	0			0	0	0	0
			54.8	0.0027233	0.0027233		0	0	0	0	0.0136165
			52.3	0.147438	0.0270228			0.106596	0.116725	0.225591	0.140839
			49	0.557932	0.0436611		0.529633	0.474512	0.535561	0.727143	0.522813
			46	0.847588	0.0558447		0.885792	0.859208	0.747079	1.03008	0.715781
			43	0.941812	0.0281664			0.955462	0.904694	1.01552	0.891576
			40	0.965998	0.0699785		1.13753	1.05541	0.879791	0.741108	1.01616
			37	1.01345	0.0501801		0.892617	0.959683	1.0248	1.1936	0.996545
	Fig. S6. Electrophysiology data show ancestral TRPM8 orthologs are menthol-activated.
		Figure S6A - Extant Electrophysiology without Menthol and with 500 µM Menthol
				Minus Menthol		Plus Menthol
			Voltage	Current Density (pA/pF)	SEM	Current Density (pA/pF)	SEM
			-120	-0.7681	0.6638	-32.4978	14.4426
			-100	-0.5196	0.5884	-32.4044	13.6334
			-80	0.7494	0.4298	-34.7578	14.3005
			-60	1.4348	0.3711	-38.3231	15.7899
			-40	2.1613	0.4288	-34.7374	13.5871
			-20	3.0184	0.3965	-27.9809	10.6609
			0	6.2162	0.7327	-5.5804	3.2468
			20	13.4515	2.0498	47.1097	12.2861
			40	22.8557	4.1209	139.762	37.2647
			60	34.1721	7.3809	278.941	70.0155
			80	59.3324	18.3063	455.92	110.009
			100	104.177	33.5647	671.047	154.808
			120	175.529	61.6135	917.177	205.292
			140	294.909	94.1966	1190.77	254.198
			160	457.382	134.53	1483.14	312.096
		Figure S6A - AncPrim Electrophysiology without Menthol and with 500 µM Menthol
				Minus Menthol		Plus Menthol
			Voltage	Current Density (pA/pF)	SEM	Current Density (pA/pF)	SEM
			-120	-2.7858	0.9861	-21.173	4.4207
			-100	-2.1285	0.8291	-23.8005	4.1594
			-80	-1.4089	0.6899	-25.8424	4.7202
			-60	-0.8329	0.5578	-27.441	5.2011
			-40	-0.1476	0.4294	-27.3231	4.7904
			-20	0.7579	0.4359	-23.4621	4.3058
			0	2.8444	0.6832	-7.8555	1.7874
			20	7.0888	1.5936	26.9232	4.3334
			40	12.3235	2.8564	82.5071	13.6792
			60	18.2193	3.7405	159.43	27.3244
			80	29.3217	5.4349	252.839	43.7318
			100	48.0439	8.9033	364.072	64.6336
			120	80.4794	14.9159	489.844	86.358
			140	127.387	25.4288	625.705	108.233
			160	201.454	39.5836	771.577	134.788
		Figure S6A - AncMam Electrophysiology without Menthol and with 500 µM Menthol
				Minus Menthol		Plus Menthol
			Voltage	Current Density (pA/pF)	SEM	Current Density (pA/pF)	SEM
			-120	-3.2637	1.1581	-29.5174	6.0935
			-100	-2.2348	0.9176	-34.7853	6.5139
			-80	-0.8033	0.6918	-36.1175	6.5449
			-60	0.4479	0.4939	-42.8655	8.5281
			-40	1.408	0.4076	-38.6328	7.9126
			-20	3.0331	0.6055	-29.8599	8.2011
			0	8.0997	0.9048	-4.0341	10.582
			20	17.1766	1.8758	53.8955	15.8956
			40	25.7543	2.6929	155.617	29.5719
			60	34.3613	3.1773	293.627	51.5986
			80	45.2992	4.2053	481.129	80.6511
			100	63.022	5.7341	692.826	112.764
			120	89.8366	9.0407	943.692	154.739
			140	128.463	13.7941	1215.14	198.393
			160	188.904	23.9858	1509.69	244.268
		Figure S6A - AncVert Electrophysiology without Menthol and with 500 µM Menthol
				Minus Menthol		Plus Menthol
			Voltage	Current Density (pA/pF)	SEM	Current Density (pA/pF)	SEM
			-120	-2.5577	0.9381	-2.1918	0.7193
			-100	-1.5393	0.7809	-0.9704	0.5978
			-80	-0.4246	0.607	-0.2864	0.5627
			-60	0.5582	0.4542	0.0549	0.4569
			-40	1.1732	0.3173	1.0257	0.4018
			-20	2.4624	0.3664	1.6898	0.3542
			0	6.8161	0.9964	4.4753	0.6472
			20	15.3597	2.3437	9.5287	1.1087
			40	22.05	3.6054	17.8073	2.7125
			60	29.32	4.9952	33.7123	6.8322
			80	38.0309	6.3834	62.223	13.27
			100	51.5386	8.0861	123.071	25.6751
			120	65.7859	9.4839	207.564	40.5756
			140	85.2266	11.965	321.593	64.4052
			160	102.721	14.5452	490.826	99.8174
		Figure S6B - Empty Electrophysiology without Menthol and with 500 µM Menthol
				Minus Menthol		Plus Menthol
			Voltage	Current Density (pA/pF)	SEM	Current Density (pA/pF)	SEM
			-120	-2.9146	2.3293	-3.1396	1.8469
			-100	-1.8754	2.0667	-2.0176	1.5609
			-80	-0.8648	1.4857	-0.6611	1.1582
			-60	0.119	1.1125	0.1854	0.8761
			-40	1.1366	0.6296	1.1297	0.5343
			-20	2.5592	0.2928	2.2621	0.3566
			0	9.452	2.8034	7.2875	2.4964
			20	22.4051	5.6664	16.529	6.0125
			40	32.5718	9.455	26.051	9.1749
			60	43.6129	11.9789	35.2516	11.1171
			80	54.4386	15.6344	48.0073	13.824
			100	68.3695	19.3884	71.814	18.642
			120	87.9419	24.4145	97.3156	23.5789
			140	109.136	31.9483	129.207	31.7069
			160	122.552	36.0747	154.912	36.7409
		Figure S6C - Jitter Normlaized Menthol Response at 100 mV
				Extant	AncPrim	AncMam	AncVert	Empty
			#1	3.3648	12.5904	13.1109	6.2152	0.8434
			#2	8.9208	5.197	10.2123	3.2884	1.4473
			#3	14.4759	15.6705	4.2884	2.026	0.9267
			#4	6.4236	11.3531	1.1188	1.4078	1.1147
			#5	13.4541	12.0046	13.516	0.894	0.9522
			#6	9.6144	8.1621	16.684	8.0736
			#7	4.8422	5.9691	11.7703	3.9557
			#8	2.7223	5.3413	2.2008	4.7453
			#9	10.1063	3.1049	10.755	2.1204
			#10	3.9755	3.1925	14.9308	0.888
			#11	8.0161	20.6907	14.0692	3.5399
			#12			11.7216	0.7318
			#13			17.5947	1.1802
			#14			7.9436	0.9758
	Fig. S7. Thermosensitivity of empty pIRES2 control and extant human and ancestral TRPM8 orthologs as a function of evolutionary time.
		Figure S7B - MYA Against Current Density at 10 °C
			Ortholog	MYA	Current Density (pA/pF)	SEM
			Extant	0	166.389	25.9233
			AncPrim	73.8	102.584	28.5901
			AncMam	180.1	11.0553	6.4494
			AncVert	563.4	3.9525	1.0929
	Fig. S8. Estimated earth temperatures do not correlate with the evolution of TRPM8 cold sensitivity.
		Fig. S8B - Estimated Earth Temperatures Against Enthalpy
				Est. Earth Temp	Error	Enthalpy (kcal/mol)	SE
			Extant	14.92	0	-60.4	0.1
			AncPrim	21.1764	4.11	-59.8	0.3
			AncMam	19.54	1.72	-33	1.2
			Extant	23.1	5	-23	0.1
	Fig. S9. Ancestral TRPM8 orthologs are not heat sensors.
		Figure S9A - Extant Electrophysiology at 25 °C and 40 °C
				25 °C		40 °C
			Voltage	Current Density (pA/pF)	SEM	Current Density (pA/pF)	SEM
			-120	-2.0097	0.7803	-3.9216	0.9072
			-100	-0.9004	0.7101	-2.6352	0.7447
			-80	-0.3247	0.5346	-1.126	0.6005
			-60	0.3596	0.5083	0.1054	0.4803
			-40	1.0772	0.3789	0.9567	0.3919
			-20	2.4376	0.4677	3.6815	0.5758
			0	8.5405	1.0682	9.5926	1.4833
			20	18.1011	2.1702	16.7852	2.7205
			40	28.927	2.8337	22.5	3.712
			60	43.4915	4.1339	29.5035	5.3038
			80	73.5647	11.2179	37.8284	6.6443
			100	131.133	29.7977	44.9899	7.8246
			120	229.409	61.4806	52.7261	9.6036
			140	364.523	106.79	64.2642	11.4025
			160	539.137	160.502	73.355	13.1905
		Figure S9A - AncPrim Electrophysiology at 25 °C and 40 °C
				25 °C		40 °C
			Voltage	Current Density (pA/pF)	SEM	Current Density (pA/pF)	SEM
			-120	-7.2386	2.0981	-10.5726	2.5779
			-100	-5.2339	1.7385	-7.8276	2.3689
			-80	-2.9709	1.5225	-5.2994	2.1079
			-60	-1.7759	1.2346	-3.0897	1.8351
			-40	0.5981	0.952	-0.4364	1.3374
			-20	2.7379	0.8252	3.6595	1.205
			0	10.2218	2.4074	12.1324	3.2565
			20	20.906	5.66	21.986	6.3717
			40	32.159	8.0389	30.3174	7.329
			60	48.5995	12.2958	40.7356	10.236
			80	72.5331	22.1777	56.0738	15.2887
			100	119.723	38.1159	72.303	18.4195
			120	211.215	82.9419	94.2308	22.7012
			140	354.803	151.434	117.632	31.0604
			160	592.501	262.328	145.791	41.9714
		Figure S9A - AncMam Electrophysiology at 25 °C and 40 °C
				25 °C		40 °C
			Voltage	Current Density (pA/pF)	SEM	Current Density (pA/pF)	SEM
			-120	-2.692	3.121	-5.3891	4.5686
			-100	-1.245	2.3344	-2.7174	2.9747
			-80	0.723	0.9688	-0.0318	1.2364
			-60	1.5176	0.5868	1.0368	0.7219
			-40	1.9304	0.4716	1.9407	0.5688
			-20	3.2978	0.5727	5.0808	1.1761
			0	10.8174	1.9632	12.2265	2.8806
			20	22.7017	5.1205	21.6	5.207
			40	34.0829	7.7813	31.7972	7.7933
			60	45.3287	9.7005	40.0253	9.6668
			80	60.1232	13.3811	51.6157	14.3105
			100	83.2434	15.1398	66.4703	19.4675
			120	122.836	19.7925	88.2333	30.1212
			140	182.105	26.9622	108.727	42.3593
			160	264.121	40.9729	137.683	56.2608
		Figure S9A - AncVert Electrophysiology at 25 °C and 40 °C
				25 °C		40 °C
			Voltage	Current Density (pA/pF)	SEM	Current Density (pA/pF)	SEM
			-120	-2.6977	2.281	-5.9576	2.648
			-100	-1.6674	1.8731	-3.5863	2.0684
			-80	-0.6436	1.4906	-2.0698	1.6888
			-60	0.3925	1.1231	-0.8367	1.2128
			-40	1.0097	0.8523	0.6537	0.6859
			-20	2.3127	0.4208	3.6269	0.619
			0	7.2191	1.0715	9.4593	1.5843
			20	15.79	2.9607	17.9449	3.7212
			40	22.7873	4.419	24.7526	4.748
			60	31.0807	5.7309	33.997	6.1097
			80	41.3685	6.1213	42.2989	6.3504
			100	58.3596	6.569	58.6293	9.7687
			120	83.168	9.2232	72.3654	13.9984
			140	110.815	13.1817	85.5713	19.2099
			160	138.462	15.9575	98.6529	27.4379
		Figure S9B - Empty Electrophysiology at 25 °C and 40 °C
				25 °C		40 °C
			Voltage	Current Density (pA/pF)	SEM	Current Density (pA/pF)	SEM
			-120	-2.0853	1.2669	-4.5516	1.6526
			-100	-1.3987	1.1386	-2.8529	1.4355
			-80	-0.3818	0.9717	-1.6986	1.2158
			-60	0.4685	0.8216	-0.3093	0.9668
			-40	1.1006	0.6807	0.7725	0.6507
			-20	2.8078	0.439	4.2979	0.5415
			0	8.4125	1.2664	11.9429	1.7534
			20	20.4731	2.5772	23.8141	3.3305
			40	31.6355	4.0344	34.4332	4.4967
			60	41.6779	5.457	47.1181	6.7848
			80	51.4594	5.9963	59.5583	8.199
			100	64.7462	6.4694	81.7717	7.7197
			120	80.9341	7.4741	104.556	9.86
			140	98.7044	8.0392	131.787	11.3459
			160	117.77	8.5539	161.715	13.4074
		Figure S9B - Ratio of change between 25 °C and 40 °C
			Ortholog	Ratio	SEM
			Extant	-5.4535	2.2713
			AncPri	-1.9055	0.5034
			AncMam	-1.5545	0.286
			AncVert	-1.0546	0.0868
			Empty	1.2821	0.0608
	Fig. S11. Evaluation of evolutionary changes in side chain hydrophobicity of the TRPM8 transmembrane domains
		The values used are in Table S5
	Fig. S12. Calcium mobilization assay of extant and ancestral TRPM8 orthologs.
		Fig. S12 Extant
			log[Menthol]	AVG	SEM		#1	#2	#3	#4	#5	#6	#7	#8	#9
			-6.5	0.00621101	0.00381702		0.0102565	-0.00561515	-0.012787	0.0176995	0.00700333	0.0076934	-0.00242138	0.0103932	0.0236767
			-6	0.015194	0.00416491		0.00690868	0.0325938	0.0102229	0.0126834	0.00821428	0.0153448	0.016456	-0.00269422	0.0370163
			-5.5	0.0245455	0.00270981		0.0228771	0.0213958	0.0354309	0.0222243	0.0197889	0.0204166	0.0351286	0.0324448	0.0112022
			-5	0.119736	0.00659505		0.141536	0.13094	0.0816791	0.129559	0.104025	0.115122	0.123715	0.143343	0.107704
			-4.5	0.507132	0.0208921		0.452292	0.448275	0.481668	0.460678	0.477174	0.482698	0.589757	0.612683	0.558962
			-4	0.819288	0.0111823		0.794735	0.816051	0.820747	0.807465	0.799782	0.773017	0.871734	0.873758	0.816307
			-3.5	0.948707	0.0113849		0.99316	0.991202	0.97546	0.946912	0.926776	0.892554	0.958069	0.917699	0.93653
		Fig. S12 AncPrim
			log[Menthol]	AVG	SEM		#1	#2	#3	#4	#5	#6	#7	#8	#9
			-6.5	0.00325909	0.00308475		-0.00566257	0.0166415	0.00927855	0.00624252	0.00107887	0.00363708	-0.0131888	-0.00121887	0.0125235
			-6	0.00676826	0.0061788		-0.00528008	0.0111671	-0.023305	0.0164264	0.0397823	0.02073	-0.0102995	0.00793459	0.00375848
			-5.5	0.0824421	0.0188826		0.035049	0.0582376	0.094933	0.124911	0.202605	0.0880092	0.0740969	0.00691484	0.0572225
			-5	0.223166	0.0397249		0.200955	0.261676	0.338127	0.345633	0.406832	0.143148	0.114158	0.0821092	0.115858
			-4.5	0.616946	0.0278709		0.686458	0.704005	0.643547	0.707256	0.685334	0.50885	0.540171	0.532377	0.544517
			-4	0.852371	0.00862416		0.829032	0.852818	0.824251	0.857026	0.829964	0.832305	0.871565	0.899438	0.87494
			-3.5	0.980894	0.0154221		0.975479	0.984085	0.938353	0.920615	0.932257	1.01115	1.02734	1.05964	0.979124
		Fig. S12 AncMam
			log[Menthol]	AVG	SEM		#1	#2	#3	#4	#5	#6	#7	#8	#9
			-6.5	0.0535832	0.0156809		0.0872957	0.0959049	0.0987406	0.0894927	0.0916642	0.0224103	0.00521241	-0.00435231	-0.00411959
			-6	0.0712566	0.023352		0.0879599	0.137852	0.14429	0.119893	0.15106	0.00509605	0.00865664	-0.00949539	-0.00400323
			-5.5	0.297877	0.045552		0.356531	0.423157	0.441065	0.464159	0.352699	0.211447	0.157596	0.14873	0.125505
			-5	0.47227	0.0608037		0.523223	0.631847	0.592454	0.669707	0.682761	0.236651	0.320523	0.287756	0.305512
			-4.5	0.759624	0.0151453		0.687973	0.802191	0.770514	0.807403	0.826818	0.727175	0.748375	0.727384	0.738787
			-4	0.894939	0.0116246		0.836373	0.910586	0.853642	0.903688	0.905119	0.939902	0.896012	0.935876	0.873252
			-3.5	0.957617	0.010571		0.913089	0.92203	0.996754	0.993484	0.950413	0.929174	0.980744	0.981047	0.951818
		Fig. S12 AncVert
			log[Menthol]	AVG	SEM		#1	#2	#3	#4	#5	#6	#7	#8	#9
			-6.5	-0.00824994	0.048982		-0.020543	-0.154367	-0.244945	-0.11464	0.0174817	0.0813819	0.246818	0.0851705	0.0293937
			-6	0.0123085	0.0385833		-0.131098	-0.0475575	-0.0446064	-0.0811554	-0.0635619	0.165784	0.156944	0.156102	-7.33413e-05
			-5.5	-0.00508175	0.0351858		0.00999024	-0.16095	0.0534632	-0.150167	-0.0541409	0.0306565	0.153576	0.0988516	-0.0270146
			-5	0.0144706	0.0490993		-0.0846741	-0.0863767	-0.0784313	-0.167193	-0.0598162	0.192094	0.194198	0.220298	0.000137137
			-4.5	0.0691312	0.0283125		0.111238	0.0891042	-0.0267858	0.0521011	-0.0439253	0.149366	0.101588	0.205354	-0.0158592
			-4	0.341495	0.0303488		0.33144	0.250964	0.274006	0.321792	0.216345	0.393311	0.440037	0.499603	0.345953
			-3.5	0.780962	0.0327655		0.809189	0.759927	0.793639	0.792958	0.692277	0.589898	0.869203	0.787116	0.934451
	Fig. S13. Electrophysiology-base evaluation of voltage-menthol coupling from tail current measurements
		Voltage (mV)	Extant - Apparent Open Probability	SEM	AncPrim - Apparent Open Probability	SEM	AncMam - Apparent Open Probability	SEM
		-120	0.0063246	0.0032659	0.0042963	0.0043552	0.0961	0.0342
		-100	0.0527	0.0237	0.0612	0.0113	0.1305	0.0217
		-80	0.0902	0.0159	0.1527	0.019	0.2307	0.0411
		-60	0.1645	0.0368	0.1849	0.0201	0.3249	0.0473
		-40	0.1992	0.0383	0.3	0.0196	0.4721	0.0329
		-20	0.304	0.0642	0.3597	0.0283	0.5371	0.0424
		0	0.3967	0.07	0.4722	0.0293	0.6634	0.037
		20	0.482	0.069	0.5624	0.0297	0.7716	0.0516
		40	0.5391	0.0702	0.6411	0.0274	0.9084	0.0277
		60	0.6173	0.066	0.7203	0.0272	0.9232	0.0379
		80	0.7185	0.0722	0.7793	0.0269	1.0503	0.0282
		100	0.7883	0.0701	0.8523	0.0281	0.9365	0.0411
		120	0.8058	0.0648	0.903	0.0153	0.9579	0.048
		140	0.9029	0.0376	0.9462	0.0095018	0.9853	0.0272
		160	0.9565	0.0418	0.9752	0.009755	0.9566	0.0455
	Fig. S15. Temperature-dependent differences in calculated flexibility against cellular stability.
		Ortholog	DFI	Tm	SE
		Extant	0.0117	48.02	0.2653
		AncPrim	0.00728	46.1	0.3028
		AncMam	0.0096	46.525	0.4854
		AncVert	0.0121	48.9	0.3
